# Supplementary material for: 4-Amino-2-chloro­benzoic acid
Source: Acta Crystallogr Sect E Struct Rep Online. 2011 Aug 6;67(Pt 9):o2247. doi: 10.1107/S1600536811030728 (PMC3200755; doi:10.1107/S1600536811030728)
Supplement: Supplementary file 1 [file e-67-o2247-sup1.cif]

##############################################################################
#                                                                            #
# This CIF contains the data in a paper accepted for publication in          #
# Acta Crystallographica Section E. It conforms to the requirements of       #
# Notes for Authors for Acta Crystallographica Section E, and has been       #
# peer reviewed under the auspices of the IUCr Commission on Journals.       #
#                                                                            #
# Full details of the Crystallographic Information File format               #
# are given in the paper "The Crystallographic Information File (CIF):       #
# a New Standard Archive File for Crystallography" by S. R. Hall, F. H.      #
# Allen and I. D. Brown [Acta Cryst. (1991), A47, 655-685].                  #
#                                                                            #
# The current version of the core CIF dictionary is obtainable from          #
# ftp://ftp.iucr.org/pub/cif_core.dic.                                       #
#                                                                            #
# Software is freely available for graphical display of the structure(s)     #
# in this CIF. For information consult the CIF software page                 #
# http://www.iucr.org/resources/cif/software.                                #
#                                                                            #
# This file may be used for bona fide research purposes within the           #
# scientific community so long as proper attribution is given to the journal # 
# article from which it was obtained.                                        #
#                                                                            #
##############################################################################
data_global
_audit_creation_method     'PLATON <TABLE ACC> option'
_journal_date_recd_electronic     2011-07-25
_journal_date_accepted     2011-07-30
_journal_name_full     'Acta Crystallographica, Section E'
_journal_year     2011
_journal_volume     67
_journal_issue      9
_journal_page_first     o2247
_journal_page_last     o2247
_journal_paper_category     QO
_journal_coeditor_code     HB6334
_publ_contact_author_name
;
Mehmet Akkurt
;
_publ_contact_author_address
;
Department of Physics,
Faculty of Sciences,
Erciyes University,
38039 Kayseri,
Turkey
;
_publ_contact_author_email     akkurt@erciyes.edu.tr
_publ_contact_author_fax     '+90-352-4374933'
_publ_contact_author_phone     '+90-352-4374901 extra 33106'
_publ_section_title
;
4-Amino-2-chlorobenzoic acid
;
loop_
    _publ_author_name
    _publ_author_footnote
    _publ_author_address
    'Muneeb Hayat Khan' .
;
Materials Chemistry Laboratory,
Department of Chemistry,
GC University,
Lahore 54000,
Pakistan
;
    'Islam Ullah Khan' .
;
Materials Chemistry Laboratory,
Department of Chemistry,
GC University,
Lahore 54000,
Pakistan
;
    'Mehmet Akkurt' .
;
Department of Physics,
Faculty of Sciences,
Erciyes University,
38039 Kayseri,
Turkey
;
data_I
_chemical_name_systematic
;
4-Amino-2-chlorobenzoic acid
;
_chemical_name_common     ?
_chemical_formula_moiety     'C7 H6 Cl N O2'
_chemical_formula_sum     'C7 H6 Cl N O2'
_chemical_formula_structural     ?
_chemical_formula_iupac     'C7 H6 Cl N O2'
_chemical_formula_weight     171.58
_chemical_melting_point     ?
_symmetry_cell_setting     monoclinic
_symmetry_space_group_name_H-M     'P 21'
_symmetry_space_group_name_Hall     'P 2yb'
loop_
    _symmetry_equiv_pos_site_id
    _symmetry_equiv_pos_as_xyz
    1 x,y,z
    2 -x,1/2+y,-z
_cell_length_a     3.9595(2)
_cell_length_b     22.6656(11)
_cell_length_c     8.0285(4)
_cell_angle_alpha     90
_cell_angle_beta     104.257(2)
_cell_angle_gamma     90
_cell_volume     698.32(6)
_cell_formula_units_Z     4
_cell_measurement_reflns_used     3211
_cell_measurement_theta_min     2.77
_cell_measurement_theta_max     28.34
_cell_measurement_temperature     296(2)
_cell_special_details
;
;
_exptl_crystal_description     Prism
_exptl_crystal_colour     'Reddish brown'
_exptl_crystal_size_max     0.28
_exptl_crystal_size_mid     0.13
_exptl_crystal_size_min     0.12
_exptl_crystal_size_rad     ?
_exptl_crystal_density_diffrn     1.632
_exptl_crystal_density_meas     ?
_exptl_crystal_density_method     'Not Measured'
_exptl_crystal_F_000     352
_exptl_absorpt_coefficient_mu     0.485
_exptl_absorpt_correction_type     none
_exptl_absorpt_process_details     ?
_exptl_absorpt_correction_T_min     ?
_exptl_absorpt_correction_T_max     ?
_exptl_special_details
;
;
_diffrn_ambient_temperature     296(2)
_diffrn_radiation_type     'MoK\a'
_diffrn_radiation_wavelength     0.71073
_diffrn_radiation_source     'sealed tube'
_diffrn_radiation_monochromator     'graphite'
_diffrn_measurement_device_type     'Bruker APEXII CCD'
_diffrn_measurement_method     '\f and \w'
_diffrn_detector_area_resol_mean     ?
_diffrn_reflns_number     3009
_diffrn_reflns_av_R_equivalents     0.0105
_diffrn_reflns_av_sigmaI/netI     0.0246
_diffrn_reflns_theta_min     2.77
_diffrn_reflns_theta_max     28.34
_diffrn_reflns_theta_full     28.34
_diffrn_measured_fraction_theta_max     0.968
_diffrn_measured_fraction_theta_full     0.968
_diffrn_reflns_limit_h_min     -5
_diffrn_reflns_limit_h_max     5
_diffrn_reflns_limit_k_min     -18
_diffrn_reflns_limit_k_max     30
_diffrn_reflns_limit_l_min     -10
_diffrn_reflns_limit_l_max     10
_diffrn_reflns_reduction_process
;
;
_diffrn_standards_number     0
_diffrn_standards_interval_count     ?
_diffrn_standards_decay_%     ?
_refine_special_details
;
Refinement on <i>F</i>^2^ for ALL reflections except those flagged by the user
for potential systematic errors. Weighted <i>R</i>-factors <i>wR</i> and all
goodnesses of fit <i>S</i> are based on <i>F</i>^2^, conventional
<i>R</i>-factors <i>R</i> are based on <i>F</i>, with <i>F</i> set to zero for
negative <i>F</i>^2^. The observed criterion of <i>F</i>^2^ > \s(<i>F</i>^2^)
is used only for calculating -<i>R</i>-factor-obs <i>etc</i>. and is not
relevant to the choice of reflections for refinement. <i>R</i>-factors based
on <i>F</i>^2^ are statistically about twice as large as those based on
<i>F</i>, and <i>R</i>-factors based on ALL data will be even larger.
;
_reflns_number_total     2295
_reflns_number_gt     2197
_reflns_threshold_expression     I>2\s(I)
_refine_ls_structure_factor_coef     Fsqd
_refine_ls_matrix_type     full
_refine_ls_R_factor_all     0.0299
_refine_ls_R_factor_gt     0.0288
_refine_ls_wR_factor_gt     0.0755
_refine_ls_wR_factor_ref     0.0766
_refine_ls_goodness_of_fit_ref     1.072
_refine_ls_restrained_S_all     1.070
_refine_ls_number_reflns     2295
_refine_ls_number_parameters     218
_refine_ls_number_restraints     7
_refine_ls_number_constraints     ?
_refine_ls_hydrogen_treatment     mixed
_refine_ls_weighting_scheme     calc
_refine_ls_weighting_details
         'calc w=1/[\s^2^(Fo^2^)+(0.0454P)^2^+0.0920P] where P=(Fo^2^+2Fc^2^)/3'
_atom_sites_solution_hydrogens     geom
_atom_sites_solution_primary     direct
_atom_sites_solution_secondary     difmap
_refine_ls_shift/su_max     0.000
_refine_ls_shift/su_mean     0.000
_refine_diff_density_max     0.206
_refine_diff_density_min     -0.225
_refine_ls_extinction_method     none
_refine_ls_abs_structure_details     'Flack (1983), 514 Freidel pairs'
_refine_ls_abs_structure_Flack     0.50(6)
loop_
    _atom_type_symbol
    _atom_type_description
    _atom_type_scat_dispersion_real
    _atom_type_scat_dispersion_imag
    _atom_type_scat_source
    C C 0.0033 0.0016 ' International Tables Vol C Tables 4.2.6.8 and 6.1.1.4'
    H H 0.0000 0.0000 ' International Tables Vol C Tables 4.2.6.8 and 6.1.1.4'
    Cl Cl 0.1484 0.1585 ' International Tables Vol C Tables 4.2.6.8 and 6.1.1.4'
    N N 0.0061 0.0033 ' International Tables Vol C Tables 4.2.6.8 and 6.1.1.4'
    O O 0.0106 0.0060 ' International Tables Vol C Tables 4.2.6.8 and 6.1.1.4'
_computing_data_collection     'APEX2 (Bruker, 2007)'
_computing_cell_refinement     'SAINT (Bruker, 2007)'
_computing_data_reduction     'SAINT (Bruker, 2007)'
_computing_structure_solution     'SIR97 (Altomare <i>et al.</i>, 1999)'
_computing_structure_refinement     'SHELXL97 (Sheldrick, 2008)'
_computing_molecular_graphics     'ORTEP-3 for Windows (Farrugia, 1997)'
_computing_publication_material
                                'WinGX (Farrugia, 1999) and PLATON (Spek, 2009)'
loop_
    _atom_site_type_symbol
    _atom_site_label
    _atom_site_fract_x
    _atom_site_fract_y
    _atom_site_fract_z
    _atom_site_U_iso_or_equiv
    _atom_site_thermal_displace_type
    _atom_site_calc_flag
    _atom_site_refinement_flags
    _atom_site_occupancy
    _atom_site_disorder_assembly
    _atom_site_disorder_group
    Cl Cl1 0.23950(15) 0.81998(3) 0.56801(6) 0.0427(2) Uani d . 1.000 . .
    O O1 -0.2726(5) 0.65233(9) 0.6710(2) 0.0502(6) Uani d D 1.000 . .
    O O2 -0.0913(6) 0.70711(10) 0.4820(2) 0.0577(7) Uani d . 1.000 . .
    N N1 0.5447(5) 0.83421(11) 1.2139(3) 0.0431(7) Uani d D 1.000 . .
    C C1 0.2193(5) 0.78948(10) 0.7631(3) 0.0277(5) Uani d . 1.000 . .
    C C2 0.3803(5) 0.82200(12) 0.9065(3) 0.0316(5) Uani d . 1.000 . .
    C C3 0.3834(5) 0.80158(10) 1.0704(3) 0.0306(6) Uani d . 1.000 . .
    C C4 0.2106(6) 0.74934(11) 1.0871(3) 0.0349(6) Uani d . 1.000 . .
    C C5 0.0515(6) 0.71758(11) 0.9432(3) 0.0338(6) Uani d . 1.000 . .
    C C6 0.0508(5) 0.73617(10) 0.7767(3) 0.0294(6) Uani d . 1.000 . .
    C C7 -0.1085(5) 0.69776(11) 0.6301(3) 0.0341(6) Uani d . 1.000 . .
    Cl Cl2 0.80948(15) 0.96180(3) 0.66956(7) 0.0442(2) Uani d . 1.000 . .
    O O3 0.3027(6) 1.13060(8) 0.7718(2) 0.0511(6) Uani d D 1.000 . .
    O O4 0.4834(7) 1.07555(10) 0.5823(2) 0.0581(7) Uani d . 1.000 . .
    N N2 1.1098(6) 0.94780(12) 1.3131(3) 0.0491(8) Uani d D 1.000 . .
    C C8 0.7883(5) 0.99282(10) 0.8643(3) 0.0293(5) Uani d . 1.000 . .
    C C9 0.9466(5) 0.96044(12) 1.0074(3) 0.0321(5) Uani d . 1.000 . .
    C C10 0.9516(5) 0.98080(11) 1.1714(3) 0.0349(6) Uani d . 1.000 . .
    C C11 0.7808(6) 1.03355(12) 1.1881(3) 0.0356(6) Uani d . 1.000 . .
    C C12 0.6218(6) 1.06497(11) 1.0437(3) 0.0347(6) Uani d . 1.000 . .
    C C13 0.6238(5) 1.04643(10) 0.8776(3) 0.0295(6) Uani d . 1.000 . .
    C C14 0.4640(5) 1.08498(11) 0.7309(3) 0.0336(6) Uani d . 1.000 . .
    H HO1 -0.335(8) 0.6315(13) 0.585(3) 0.0640 Uiso d D 1.000 . .
    H H2 0.48700 0.85770 0.89330 0.0380 Uiso c R 1.000 . .
    H HN1 0.607(7) 0.8126(13) 1.303(3) 0.0510 Uiso d D 1.000 . .
    H HN2 0.707(6) 0.8583(11) 1.203(4) 0.0510 Uiso d D 1.000 . .
    H H4 0.20270 0.73590 1.19550 0.0420 Uiso c R 1.000 . .
    H H5 -0.05990 0.68240 0.95690 0.0410 Uiso c R 1.000 . .
    H HO3 0.220(8) 1.1532(14) 0.694(4) 0.0660 Uiso d D 1.000 . .
    H HN3 1.163(7) 0.9675(13) 1.407(3) 0.0530 Uiso d D 1.000 . .
    H HN4 1.262(6) 0.9232(11) 1.296(4) 0.0530 Uiso d D 1.000 . .
    H H9 1.05120 0.92460 0.99420 0.0390 Uiso c R 1.000 . .
    H H11 0.77480 1.04740 1.29640 0.0430 Uiso c R 1.000 . .
    H H12 0.50820 1.09990 1.05690 0.0420 Uiso c R 1.000 . .
loop_
    _atom_site_aniso_label
    _atom_site_aniso_U_11
    _atom_site_aniso_U_22
    _atom_site_aniso_U_33
    _atom_site_aniso_U_12
    _atom_site_aniso_U_13
    _atom_site_aniso_U_23
    Cl1 0.0554(3) 0.0449(3) 0.0274(2) -0.0095(3) 0.0097(2) 0.0044(2)
    O1 0.0723(11) 0.0413(11) 0.0365(9) -0.0205(9) 0.0123(8) -0.0066(8)
    O2 0.0901(14) 0.0528(12) 0.0312(8) -0.0299(11) 0.0170(9) -0.0109(9)
    N1 0.0473(10) 0.0514(15) 0.0276(9) -0.0042(9) 0.0033(8) -0.0061(9)
    C1 0.0280(8) 0.0302(11) 0.0252(9) 0.0023(8) 0.0073(7) 0.0022(8)
    C2 0.0313(8) 0.0335(11) 0.0290(9) 0.0005(9) 0.0058(7) -0.0018(10)
    C3 0.0292(8) 0.0340(12) 0.0281(9) 0.0038(8) 0.0061(7) -0.0020(8)
    C4 0.0407(10) 0.0384(13) 0.0267(10) 0.0060(9) 0.0103(9) 0.0025(9)
    C5 0.0384(10) 0.0301(12) 0.0332(11) -0.0001(9) 0.0097(8) 0.0019(9)
    C6 0.0316(9) 0.0288(11) 0.0274(10) 0.0026(8) 0.0068(7) 0.0004(8)
    C7 0.0355(9) 0.0323(12) 0.0328(11) -0.0013(8) 0.0053(8) -0.0034(9)
    Cl2 0.0540(3) 0.0475(3) 0.0305(3) 0.0080(3) 0.0091(2) -0.0060(3)
    O3 0.0750(12) 0.0388(11) 0.0384(9) 0.0208(10) 0.0121(8) 0.0072(9)
    O4 0.0890(14) 0.0535(12) 0.0324(9) 0.0303(11) 0.0163(9) 0.0112(9)
    N2 0.0545(11) 0.0603(17) 0.0320(10) 0.0120(11) 0.0095(9) 0.0132(11)
    C8 0.0304(8) 0.0325(11) 0.0253(9) -0.0041(8) 0.0073(7) -0.0026(9)
    C9 0.0319(8) 0.0304(10) 0.0335(9) 0.0030(9) 0.0072(7) 0.0026(10)
    C10 0.0322(9) 0.0419(13) 0.0298(10) -0.0042(9) 0.0062(8) 0.0083(9)
    C11 0.0419(10) 0.0379(13) 0.0266(10) -0.0022(9) 0.0077(9) -0.0037(9)
    C12 0.0421(10) 0.0308(11) 0.0314(10) -0.0001(9) 0.0094(8) -0.0029(9)
    C13 0.0310(9) 0.0290(11) 0.0278(10) -0.0019(8) 0.0057(8) 0.0033(8)
    C14 0.0391(10) 0.0322(12) 0.0291(10) 0.0004(9) 0.0078(8) 0.0039(9)
_geom_special_details
;
Bond distances, angles <i>etc</i>. have been calculated using the rounded
fractional coordinates. All su's are estimated from the variances of the
(full) variance-covariance matrix. The cell e.s.d.'s are taken into account in
the estimation of distances, angles and torsion angles
;
loop_
    _geom_bond_atom_site_label_1
    _geom_bond_atom_site_label_2
    _geom_bond_site_symmetry_1
    _geom_bond_site_symmetry_2
    _geom_bond_distance
    _geom_bond_publ_flag
    Cl1 C1 . . 1.732(2) no
    Cl2 C8 . . 1.735(2) no
    O1 C7 . . 1.302(3) no
    O2 C7 . . 1.226(3) no
    O1 HO1 . . 0.82(3) no
    O3 C14 . . 1.299(3) no
    O4 C14 . . 1.233(3) no
    O3 HO3 . . 0.81(3) no
    N1 C3 . . 1.386(3) no
    N1 HN1 . . 0.85(3) no
    N1 HN2 . . 0.86(3) no
    N2 C10 . . 1.377(3) no
    N2 HN4 . . 0.86(3) no
    N2 HN3 . . 0.86(3) no
    C1 C6 . . 1.398(3) no
    C1 C2 . . 1.383(3) no
    C2 C3 . . 1.392(3) no
    C3 C4 . . 1.390(3) no
    C4 C5 . . 1.375(3) no
    C5 C6 . . 1.401(3) no
    C6 C7 . . 1.475(3) no
    C2 H2 . . 0.9300 no
    C4 H4 . . 0.9300 no
    C5 H5 . . 0.9300 no
    C8 C9 . . 1.377(3) no
    C8 C13 . . 1.395(3) no
    C9 C10 . . 1.391(3) no
    C10 C11 . . 1.396(4) no
    C11 C12 . . 1.374(3) no
    C12 C13 . . 1.400(3) no
    C13 C14 . . 1.478(3) no
    C9 H9 . . 0.9300 no
    C11 H11 . . 0.9300 no
    C12 H12 . . 0.9300 no
loop_
    _geom_angle_atom_site_label_1
    _geom_angle_atom_site_label_2
    _geom_angle_atom_site_label_3
    _geom_angle_site_symmetry_1
    _geom_angle_site_symmetry_2
    _geom_angle_site_symmetry_3
    _geom_angle
    _geom_angle_publ_flag
    C7 O1 HO1 . . . 108(2) no
    C14 O3 HO3 . . . 116(2) no
    C3 N1 HN1 . . . 111.7(19) no
    HN1 N1 HN2 . . . 112(3) no
    C3 N1 HN2 . . . 117(2) no
    C10 N2 HN4 . . . 115(2) no
    HN3 N2 HN4 . . . 117(3) no
    C10 N2 HN3 . . . 114.0(19) no
    Cl1 C1 C2 . . . 115.19(18) no
    Cl1 C1 C6 . . . 123.03(18) no
    C2 C1 C6 . . . 121.8(2) no
    C1 C2 C3 . . . 120.3(2) no
    C2 C3 C4 . . . 119.0(2) no
    N1 C3 C4 . . . 120.8(2) no
    N1 C3 C2 . . . 120.2(2) no
    C3 C4 C5 . . . 120.0(2) no
    C4 C5 C6 . . . 122.5(2) no
    C5 C6 C7 . . . 118.9(2) no
    C1 C6 C7 . . . 124.5(2) no
    C1 C6 C5 . . . 116.5(2) no
    O2 C7 C6 . . . 123.8(2) no
    O1 C7 C6 . . . 114.0(2) no
    O1 C7 O2 . . . 122.1(2) no
    C1 C2 H2 . . . 120.00 no
    C3 C2 H2 . . . 120.00 no
    C5 C4 H4 . . . 120.00 no
    C3 C4 H4 . . . 120.00 no
    C4 C5 H5 . . . 119.00 no
    C6 C5 H5 . . . 119.00 no
    C9 C8 C13 . . . 121.7(2) no
    Cl2 C8 C9 . . . 115.01(18) no
    Cl2 C8 C13 . . . 123.30(18) no
    C8 C9 C10 . . . 120.7(2) no
    N2 C10 C11 . . . 121.2(2) no
    C9 C10 C11 . . . 118.7(2) no
    N2 C10 C9 . . . 120.0(2) no
    C10 C11 C12 . . . 119.7(2) no
    C11 C12 C13 . . . 122.6(2) no
    C8 C13 C12 . . . 116.5(2) no
    C8 C13 C14 . . . 124.8(2) no
    C12 C13 C14 . . . 118.7(2) no
    O3 C14 C13 . . . 114.2(2) no
    O4 C14 C13 . . . 123.5(2) no
    O3 C14 O4 . . . 122.3(2) no
    C8 C9 H9 . . . 120.00 no
    C10 C9 H9 . . . 120.00 no
    C10 C11 H11 . . . 120.00 no
    C12 C11 H11 . . . 120.00 no
    C11 C12 H12 . . . 119.00 no
    C13 C12 H12 . . . 119.00 no
loop_
    _geom_torsion_atom_site_label_1
    _geom_torsion_atom_site_label_2
    _geom_torsion_atom_site_label_3
    _geom_torsion_atom_site_label_4
    _geom_torsion_site_symmetry_1
    _geom_torsion_site_symmetry_2
    _geom_torsion_site_symmetry_3
    _geom_torsion_site_symmetry_4
    _geom_torsion
    _geom_torsion_publ_flag
    Cl1 C1 C2 C3 . . . . -179.44(17) no
    C6 C1 C2 C3 . . . . 1.1(3) no
    Cl1 C1 C6 C5 . . . . -179.00(17) no
    Cl1 C1 C6 C7 . . . . 4.2(3) no
    C2 C1 C6 C5 . . . . 0.4(3) no
    C2 C1 C6 C7 . . . . -176.4(2) no
    C1 C2 C3 N1 . . . . -180.0(2) no
    C1 C2 C3 C4 . . . . -2.5(3) no
    N1 C3 C4 C5 . . . . 179.9(2) no
    C2 C3 C4 C5 . . . . 2.5(3) no
    C3 C4 C5 C6 . . . . -1.0(4) no
    C4 C5 C6 C1 . . . . -0.5(3) no
    C4 C5 C6 C7 . . . . 176.5(2) no
    C1 C6 C7 O1 . . . . -175.4(2) no
    C1 C6 C7 O2 . . . . 4.4(4) no
    C5 C6 C7 O1 . . . . 7.8(3) no
    C5 C6 C7 O2 . . . . -172.3(2) no
    Cl2 C8 C9 C10 . . . . 179.22(17) no
    C13 C8 C9 C10 . . . . -0.9(3) no
    Cl2 C8 C13 C12 . . . . 178.57(17) no
    Cl2 C8 C13 C14 . . . . -3.3(3) no
    C9 C8 C13 C12 . . . . -1.3(3) no
    C9 C8 C13 C14 . . . . 176.8(2) no
    C8 C9 C10 N2 . . . . 179.8(2) no
    C8 C9 C10 C11 . . . . 2.6(3) no
    N2 C10 C11 C12 . . . . -179.2(2) no
    C9 C10 C11 C12 . . . . -2.0(3) no
    C10 C11 C12 C13 . . . . -0.2(4) no
    C11 C12 C13 C8 . . . . 1.9(3) no
    C11 C12 C13 C14 . . . . -176.4(2) no
    C8 C13 C14 O3 . . . . 175.1(2) no
    C8 C13 C14 O4 . . . . -5.7(4) no
    C12 C13 C14 O3 . . . . -6.8(3) no
    C12 C13 C14 O4 . . . . 172.4(2) no
loop_
    _geom_hbond_atom_site_label_D
    _geom_hbond_atom_site_label_H
    _geom_hbond_atom_site_label_A
    _geom_hbond_site_symmetry_A
    _geom_hbond_distance_DH
    _geom_hbond_distance_HA
    _geom_hbond_distance_DA
    _geom_hbond_angle_DHA
    _geom_hbond_publ_flag
    O1 HO1 O4 2_546 0.82(3) 1.84(3) 2.650(3) 171(3) yes
    N1 HN2 N2 . 0.86(3) 2.60(3) 3.375(4) 150(3) yes
    O3 HO3 O2 2_556 0.81(3) 1.84(3) 2.650(3) 173(3) yes
    N2 HN3 Cl2 1_556 0.86(3) 2.81(3) 3.374(2) 125(2) yes
    N2 HN4 N1 1_655 0.86(3) 2.47(3) 3.302(4) 163(2) yes
