# Supplementary material for: 4-Amino-2-chloro­benzoic acid
Source: Acta Crystallogr Sect E Struct Rep Online. 2011 Aug 6;67(Pt 9):o2247. doi: 10.1107/S1600536811030728 (PMC3200755; doi:10.1107/S1600536811030728)
Supplement: Supplementary file 2 [file e-67-o2247-Isup2.hkl]

# 
# h,k,l, Fc-squared, Fo-squared, sigma(Fo-squared) and status flag 
# 
data_I
_shelx_title ' NEW in  P 21' 
_shelx_refln_list_code          4 
_shelx_F_calc_maximum      109.25 
_exptl_crystal_F_000       352.00 
_reflns_d_resolution_high  0.7486 
 
loop_ 
 _symmetry_equiv_pos_as_xyz 
 'x, y, z' 
 '-x, y+1/2, -z' 
 
_cell_length_a     3.9595 
_cell_length_b    22.6656 
_cell_length_c     8.0285 
_cell_angle_alpha  90.000 
_cell_angle_beta  104.257 
_cell_angle_gamma  90.000 
 
_shelx_F_squared_multiplier     1.000 
 
loop_ 
 _refln_index_h 
 _refln_index_k 
 _refln_index_l 
 _refln_F_squared_calc 
 _refln_F_squared_meas 
 _refln_F_squared_sigma 
 _refln_observed_status 
   1 -14   0       64.95       62.60      1.73 o 
   1 -13   0      183.49      170.27      3.84 o 
   1 -12   0      710.08      718.35     14.64 o 
   1 -11   0      769.03      822.13     16.53 o 
   3 -11   0       17.46       15.13      1.09 o 
   4 -11   0        4.70        5.15      0.79 o 
   1 -10   0        5.56        5.57      0.44 o 
   3 -10   0       42.52       39.81      1.59 o 
   4 -10   0        2.50        2.42      0.79 o 
   1  -9   0     1132.04     1137.19     22.44 o 
   2  -9   0       65.40       69.30      1.61 o 
   3  -9   0       77.72       79.36      1.99 o 
   4  -9   0       15.54       14.50      1.25 o 
   0  -8   0     7678.89     7289.73    220.95 o 
   1  -8   0      702.91      804.01     39.18 o 
   2  -8   0      344.46      375.41      7.69 o 
   3  -8   0      118.18      115.23      2.72 o 
   4  -8   0       17.06       16.49      1.26 o 
   1  -7   0       61.09       64.86      1.63 o 
   2  -7   0      709.62      768.14     14.72 o 
   3  -7   0       55.96       53.73      1.50 o 
   4  -7   0       20.73       21.43      1.38 o 
   0  -6   0     3227.58     3113.32     74.47 o 
   1  -6   0       18.96       19.65      0.51 o 
   2  -6   0     1270.22     1284.02     25.23 o 
   3  -6   0       30.60       30.88      1.02 o 
   4  -6   0       24.96       24.37      1.39 o 
   5  -6   0       11.22        9.03      1.05 o 
   1  -5   0      437.57      489.07      7.14 o 
   2  -5   0      200.29      206.76      4.68 o 
   3  -5   0       33.04       31.14      1.04 o 
   4  -5   0       18.99       19.17      1.73 o 
   5  -5   0        6.78        5.67      0.95 o 
   0  -4   0     2440.29     1895.20     56.79 o 
   1  -4   0    11935.23    10383.82    246.40 o 
   2  -4   0       45.12       48.98      2.02 o 
   3  -4   0       26.64       25.68      0.92 o 
   4  -4   0        5.44        5.51      0.59 o 
   5  -4   0       32.99       31.20      1.61 o 
   1  -3   0    11416.87     9762.49    233.62 o 
   2  -3   0       84.46       85.69      1.47 o 
   3  -3   0      182.33      181.18      2.94 o 
   4  -3   0       17.02       15.70      1.14 o 
   5  -3   0       25.99       25.00      1.49 o 
   1  -2   0      234.52      257.64      4.06 o 
   2  -2   0      136.33      134.00      2.16 o 
   3  -2   0       92.15       88.97      1.79 o 
   4  -2   0        6.47        6.25      1.12 o 
   5  -2   0       12.85       14.71      1.27 o 
   1  -1   0      683.45      756.12     11.29 o 
   2  -1   0      106.32      104.52      1.78 o 
   3  -1   0       37.17       33.75      0.84 o 
   4  -1   0       12.83       13.02      0.91 o 
   5  -1   0        3.51        4.41      0.84 o 
   1   0   0      218.31      225.71      3.36 o 
   2   0   0      429.82      384.38      5.97 o 
   3   0   0       76.00       70.88      1.65 o 
   4   0   0       20.19       21.59      0.98 o 
   5   0   0       39.17       41.81      1.83 o 
   1   1   0      683.43      751.75     11.19 o 
   2   1   0      106.33      104.55      1.88 o 
   3   1   0       37.17       34.19      1.08 o 
   4   1   0       12.83       13.29      0.82 o 
   5   1   0        3.51        4.94      0.84 o 
   1   2   0      234.57      257.34      4.19 o 
   2   2   0      136.35      132.23      2.23 o 
   3   2   0       92.15       89.19      1.72 o 
   4   2   0        6.47        6.20      0.75 o 
   5   2   0       12.85       14.60      1.27 o 
   1   3   0    11416.58     9755.80    273.22 o 
   2   3   0       84.46       87.01      1.65 o 
   3   3   0      182.34      180.05      3.04 o 
   4   3   0       17.02       15.60      0.90 o 
   5   3   0       25.99       26.73      1.33 o 
   0   4   0     2440.29     2356.47     64.27 o 
   1   4   0    11935.26    10133.63    316.02 o 
   2   4   0       45.12       46.39      1.00 o 
   3   4   0       26.63       23.85      0.77 o 
   4   4   0        5.45        5.72      0.67 o 
   5   4   0       32.98       30.15      1.85 o 
   1   5   0      437.80      484.02      7.91 o 
   2   5   0      200.28      204.30      3.76 o 
   3   5   0       33.04       31.07      0.96 o 
   4   5   0       19.00       17.07      0.98 o 
   5   5   0        6.78        5.99      0.67 o 
   0   6   0     3227.59     3021.83     72.69 o 
   1   6   0       18.96       18.81      1.00 o 
   2   6   0     1270.20     1269.66     20.48 o 
   3   6   0       30.62       30.95      0.90 o 
   4   6   0       24.97       25.63      1.18 o 
   5   6   0       11.22        9.61      0.77 o 
   1   7   0       61.10       63.07      1.19 o 
   2   7   0      709.57      756.00     12.14 o 
   3   7   0       55.96       53.16      1.18 o 
   4   7   0       20.72       20.53      1.03 o 
   0   8   0     7678.88     7045.36    206.82 o 
   1   8   0      702.83      766.94     13.32 o 
   2   8   0      344.59      375.52      7.07 o 
   3   8   0      118.17      112.58      2.72 o 
   4   8   0       17.05       15.07      0.96 o 
   1   9   0     1132.07     1129.00     15.94 o 
   2   9   0       65.38       69.93      1.61 o 
   3   9   0       77.72       76.25      1.97 o 
   4   9   0       15.55       14.65      0.92 o 
   0  10   0      605.84      611.21     12.83 o 
   1  10   0        5.57        7.83      1.42 o 
   2  10   0      194.01      185.22      3.43 o 
   3  10   0       42.51       40.71      1.24 o 
   4  10   0        2.50        2.42      0.57 o 
   1  11   0      768.97      815.34     14.73 o 
   2  11   0      325.94      328.96      5.63 o 
   3  11   0       17.48       14.74      1.29 o 
   4  11   0        4.70        5.36      0.90 o 
   0  12   0     2463.80     2591.60     43.35 o 
   1  12   0      710.11      714.20     10.39 o 
   2  12   0      126.85      124.63      2.55 o 
   3  12   0       30.76       27.25      1.78 o 
   4  12   0       24.64       22.01      1.07 o 
   1  13   0      183.51      169.40      3.21 o 
   2  13   0        9.52       11.11      1.73 o 
   3  13   0      103.82       97.30      3.31 o 
   4  13   0       14.72       13.34      1.35 o 
   0  14   0      237.88      236.49      5.51 o 
   1  14   0       64.94       64.44      1.63 o 
   2  14   0      187.01      173.21      3.51 o 
   3  14   0       20.55       19.02      0.82 o 
   4  14   0        8.88        9.24      0.78 o 
   1  15   0      697.20      739.66     12.08 o 
   2  15   0       95.10       89.24      2.28 o 
   3  15   0       29.29       25.43      0.92 o 
   4  15   0        1.46        1.21      0.53 o 
   0  16   0      596.64      562.58     11.82 o 
   1  16   0       64.13       79.15      2.68 o 
   2  16   0       36.27       35.48      1.39 o 
   3  16   0       77.35       72.32      2.20 o 
   4  16   0        4.70        2.94      0.60 o 
   1  17   0       62.70       54.63      1.60 o 
   2  17   0       19.67       19.12      1.45 o 
   3  17   0       48.95       46.83      1.39 o 
   4  17   0        7.04        5.93      0.66 o 
   0  18   0       97.94      101.47      2.93 o 
   1  18   0        0.47        0.63      0.43 o 
   2  18   0       17.17       18.91      1.44 o 
   3  18   0       10.77       10.26      0.65 o 
   4  18   0        0.84        1.31      0.67 o 
   1  19   0       88.15       94.74      3.01 o 
   2  19   0      144.32      140.44      3.95 o 
   3  19   0        7.35        5.72      0.97 o 
   0  20   0       28.94       27.52      1.35 o 
   1  20   0       25.75       23.84      1.57 o 
   2  20   0       31.75       34.56      1.88 o 
   3  20   0        1.21        0.21      0.48 o 
   1  21   0       11.37        8.93      1.08 o 
   2  21   0        4.35        4.83      1.05 o 
   3  21   0       10.69       10.08      1.64 o 
   0  22   0       80.94       79.09      2.51 o 
   1  22   0       22.05       18.17      1.31 o 
   2  22   0       38.98       37.29      1.93 o 
   3  22   0        2.24        2.31      0.53 o 
   1  23   0       24.87       25.10      1.52 o 
   2  23   0        2.58        2.63      0.90 o 
   3  23   0       11.45       12.92      0.86 o 
   0  24   0      175.74      163.96      4.22 o 
   1  24   0        4.33        5.04      0.92 o 
   2  24   0       22.84       22.79      1.53 o 
   3  24   0       29.66       31.83      1.81 o 
   1  25   0       73.91       71.64      2.52 o 
   2  25   0       10.55       10.71      1.28 o 
   0  26   0       17.58       12.92      1.12 o 
   1  26   0        0.25        1.58      0.78 o 
   2  26   0        0.64        0.53      0.74 o 
   1  27   0       74.90       74.68      2.63 o 
   2  27   0       16.17       19.54      1.59 o 
   0  28   0       53.52       57.25      2.08 o 
   1  28   0       14.73       17.44      1.38 o 
   1  29   0       10.06        9.66      1.16 o 
   0  30   0       34.65       35.50      1.62 o 
   0 -17   1      140.62      144.43      4.56 o 
   0 -16   1      585.52      613.74     15.64 o 
   0 -15   1       19.16       22.58      1.30 o 
  -1 -14   1      213.94      211.55      4.54 o 
   0 -14   1       40.53       39.60      1.76 o 
   2 -14   1      110.50      105.88      2.63 o 
  -1 -13   1      278.79      293.90      6.11 o 
   0 -13   1      235.12      242.22      6.56 o 
   2 -13   1       43.36       44.85      1.39 o 
   3 -13   1       16.56       13.86      0.96 o 
   4 -13   1       26.54       29.41      1.40 o 
  -1 -12   1       36.03       48.74      1.33 o 
   0 -12   1        1.28        1.79      0.44 o 
   1 -12   1      198.58      207.76      5.94 o 
   2 -12   1      177.72      177.83      3.91 o 
   3 -12   1      140.56      140.54      3.29 o 
   4 -12   1       17.74       19.64      1.19 o 
  -1 -11   1       36.33       26.33      0.61 o 
   0 -11   1      252.98      275.41      7.26 o 
   1 -11   1      137.91      140.17      3.48 o 
   2 -11   1      206.69      199.89      4.36 o 
   3 -11   1      325.23      320.10      6.44 o 
   4 -11   1        3.30        4.20      0.77 o 
  -1 -10   1     1666.60     1804.10     28.19 o 
   0 -10   1       96.48      119.22      3.37 o 
   1 -10   1      389.92      406.08      8.93 o 
   2 -10   1      171.67      166.17      3.59 o 
   3 -10   1       75.07       75.00      3.34 o 
   4 -10   1       27.27       31.72      1.43 o 
  -1  -9   1       41.78       34.89      0.68 o 
   0  -9   1       88.97       95.45      1.73 o 
   1  -9   1      461.41      439.13      9.46 o 
   2  -9   1       42.94       44.01      1.36 o 
   3  -9   1       50.78       48.37      2.15 o 
   4  -9   1       34.08       34.14      1.56 o 
  -4  -8   1       27.69       28.89      1.50 o 
  -3  -8   1      318.98      310.49      6.28 o 
   0  -8   1     1170.44     1224.49     20.26 o 
   1  -8   1      308.76      310.28      6.81 o 
   2  -8   1       68.89       63.97      1.74 o 
   3  -8   1      303.51      298.73      6.20 o 
   4  -8   1      202.21      202.09      4.66 o 
  -5  -7   1        6.86        6.09      0.84 o 
  -4  -7   1        5.01        3.57      0.70 o 
  -3  -7   1      178.41      178.14      3.94 o 
  -2  -7   1     1894.87     2029.01     50.19 o 
   0  -7   1     1289.76     1323.49     26.10 o 
   1  -7   1      134.87      133.19      3.07 o 
   2  -7   1      324.28      322.47      6.72 o 
   3  -7   1      292.75      278.93      5.87 o 
   4  -7   1       75.99       82.24      2.45 o 
  -5  -6   1        3.63        5.25      0.84 o 
  -4  -6   1       59.99       60.40      2.09 o 
  -3  -6   1        7.06        7.09      1.12 o 
  -2  -6   1     1526.91     1542.12     23.17 o 
   0  -6   1      386.89      368.32      5.36 o 
   1  -6   1      139.08      142.01      3.24 o 
   2  -6   1      205.35      201.46      6.10 o 
   3  -6   1       17.29       16.70      1.07 o 
   4  -6   1       10.27       12.29      1.14 o 
  -5  -5   1        4.06        3.57      0.84 o 
  -4  -5   1       15.87       16.39      1.18 o 
  -3  -5   1      122.91      123.26      2.90 o 
  -2  -5   1     2042.48     2148.12     34.30 o 
  -1  -5   1     1449.25     1502.57     30.16 o 
   0  -5   1      239.64      247.06      3.83 o 
   1  -5   1     1202.93     1272.74     25.42 o 
   2  -5   1       46.46       41.17      1.10 o 
   3  -5   1       67.24       66.96      1.80 o 
   4  -5   1       66.89       73.47      3.68 o 
  -5  -4   1        1.05       -0.11      0.74 o 
  -4  -4   1       17.84       19.38      0.89 o 
  -3  -4   1       73.77       83.92      1.99 o 
  -2  -4   1      193.16      199.60      3.15 o 
  -1  -4   1     5184.35     4943.55    117.27 o 
   0  -4   1     1112.00     1114.89     16.36 o 
   1  -4   1     1988.01     1961.79     43.36 o 
   2  -4   1       99.99      100.86      2.57 o 
   3  -4   1       53.95       53.83      1.53 o 
   4  -4   1      394.58      390.95      9.44 o 
  -5  -3   1        6.83        6.20      0.95 o 
  -4  -3   1       34.72       36.19      1.23 o 
  -3  -3   1      469.63      473.22      6.85 o 
  -2  -3   1     1608.76     1702.04     23.26 o 
  -1  -3   1       78.43       71.33      1.54 o 
   1  -3   1      667.61      652.09     13.84 o 
   2  -3   1      141.57      146.31      3.42 o 
   3  -3   1       27.79       26.78      0.97 o 
   4  -3   1       12.50       15.07      0.89 o 
  -5  -2   1        4.54        4.20      0.84 o 
  -4  -2   1       20.14       22.32      0.95 o 
  -3  -2   1       10.06       10.87      0.58 o 
  -2  -2   1      687.60      686.25      9.81 o 
  -1  -2   1     2205.38     2202.31     38.44 o 
   1  -2   1      324.14      307.60      4.55 o 
   2  -2   1      342.03      351.09      5.35 o 
   3  -2   1       46.42       46.74      1.01 o 
   4  -2   1       34.58       36.55      1.31 o 
  -5  -1   1        0.89        1.16      0.74 o 
  -4  -1   1       12.34       11.40      1.72 o 
  -3  -1   1      341.24      359.51      5.94 o 
  -2  -1   1      412.60      419.57      6.74 o 
  -1  -1   1     4875.68     4627.86    107.01 o 
   2  -1   1      289.52      291.67      4.50 o 
   3  -1   1      154.98      152.73      2.56 o 
   4  -1   1       17.50       19.59      0.95 o 
  -5   0   1        5.75        5.99      0.84 o 
  -4   0   1       94.71       97.42      2.50 o 
  -3   0   1      135.15      138.92      2.79 o 
  -2   0   1     1383.28     1278.17     19.09 o 
  -1   0   1       57.82       60.02      0.96 o 
   1   0   1      167.57      172.79      3.69 o 
   2   0   1        8.28        7.08      0.40 o 
   3   0   1      273.47      275.11      5.39 o 
   4   0   1        2.82        3.15      0.54 o 
  -5   1   1        0.89        0.84      0.63 o 
  -4   1   1       12.34       11.24      0.77 o 
  -3   1   1      341.23      358.77      6.19 o 
  -2   1   1      412.60      420.94      6.47 o 
  -1   1   1     4875.57     4621.55     81.23 o 
   0   1   1      748.21      720.45     15.63 o 
   1   1   1      214.10      216.17      4.63 o 
   2   1   1      289.57      291.10      4.52 o 
   3   1   1      155.02      152.80      2.75 o 
   4   1   1       17.50       19.75      0.95 o 
  -5   2   1        4.54        2.94      0.74 o 
  -4   2   1       20.14       20.17      2.40 o 
  -3   2   1       10.05       10.81      0.83 o 
  -2   2   1      687.61      692.18     10.30 o 
  -1   2   1     2205.37     2197.94     37.08 o 
   1   2   1      324.21      306.19      6.45 o 
   2   2   1      342.02      349.33      7.67 o 
   3   2   1       46.41       45.98      1.08 o 
   4   2   1       34.57       35.56      1.31 o 
  -5   3   1        6.83        7.62      0.69 o 
  -4   3   1       34.73       35.98      1.30 o 
  -3   3   1      469.64      465.42      6.83 o 
  -2   3   1     1608.70     1714.09     26.47 o 
  -1   3   1       78.38       71.62      1.18 o 
   0   3   1     1153.53     1219.49     25.20 o 
   1   3   1      667.52      639.15     13.30 o 
   2   3   1      141.54      143.67      3.34 o 
   3   3   1       27.79       27.16      0.77 o 
   4   3   1       12.51       17.44      1.01 o 
  -5   4   1        1.05        0.63      0.59 o 
  -4   4   1       17.84       19.06      0.96 o 
  -3   4   1       73.77       82.75      1.93 o 
  -2   4   1      193.20      204.39      3.67 o 
  -1   4   1     5184.39     4833.13     79.71 o 
   0   4   1     1111.88     1179.05     23.45 o 
   1   4   1     1988.10     1943.62     39.92 o 
   2   4   1      100.02       98.32      2.53 o 
   3   4   1       53.94       55.40      1.20 o 
   4   4   1      394.57      388.69      7.82 o 
  -5   5   1        4.06        5.15      0.61 o 
  -4   5   1       15.87       15.97      0.91 o 
  -3   5   1      122.90      119.01      2.24 o 
  -2   5   1     2042.52     2133.79     28.72 o 
  -1   5   1     1449.27     1490.66     21.68 o 
   0   5   1      239.76      247.68      5.15 o 
   1   5   1     1202.95     1249.11     25.35 o 
   2   5   1       46.47       40.49      1.25 o 
   3   5   1       67.24       68.40      1.42 o 
   4   5   1       66.89       72.00      2.31 o 
  -5   6   1        3.63        4.88      0.82 o 
  -4   6   1       60.00       57.35      1.77 o 
  -3   6   1        7.07        6.84      2.39 o 
  -2   6   1     1526.90     1573.37     23.91 o 
  -1   6   1      693.74      710.02     10.93 o 
   0   6   1      386.84      367.29      5.35 o 
   1   6   1      139.00      140.34      2.12 o 
   2   6   1      205.35      196.32      4.50 o 
   3   6   1       17.29       17.24      0.77 o 
   4   6   1       10.27       14.92      0.96 o 
  -5   7   1        6.86        6.88      1.42 o 
  -4   7   1        5.01        4.46      0.62 o 
  -3   7   1      178.42      172.68      3.23 o 
  -2   7   1     1894.86     1973.76     32.92 o 
  -1   7   1      473.09      531.72      7.69 o 
   0   7   1     1289.79     1296.02     22.29 o 
   1   7   1      134.80      132.20      2.03 o 
   2   7   1      324.22      320.45      7.12 o 
   3   7   1      292.72      284.28      7.56 o 
   4   7   1       76.00       77.47      2.17 o 
  -5   8   1       13.84       14.23      0.82 o 
  -4   8   1       27.68       27.99      1.15 o 
  -3   8   1      319.02      309.43      5.63 o 
  -2   8   1     1149.29     1108.80     17.25 o 
  -1   8   1      516.76      616.43      8.87 o 
   0   8   1     1170.50     1203.31     17.28 o 
   1   8   1      308.86      306.20      7.93 o 
   2   8   1       68.92       64.11      1.75 o 
   3   8   1      303.51      289.64      6.18 o 
   4   8   1      202.21      199.20      4.49 o 
  -4   9   1       10.40       10.19      1.05 o 
  -3   9   1      648.38      652.78     11.08 o 
  -2   9   1      204.83      237.27      4.17 o 
  -1   9   1       41.76       39.53      1.39 o 
   0   9   1       88.89       93.85      1.56 o 
   1   9   1      461.39      436.57      6.12 o 
   2   9   1       42.96       43.69      1.18 o 
   3   9   1       50.81       52.36      1.72 o 
   4   9   1       34.07       33.61      1.33 o 
  -4  10   1        8.90        8.25      1.71 o 
  -3  10   1       22.99       31.47      1.77 o 
  -2  10   1      150.57      137.83      2.63 o 
  -1  10   1     1666.58     1780.70     24.74 o 
   0  10   1       96.52      117.55      1.93 o 
   1  10   1      389.91      405.21      5.75 o 
   2  10   1      171.65      159.76      3.76 o 
   3  10   1       75.06       74.40      1.93 o 
   4  10   1       27.27       27.31      2.42 o 
  -4  11   1       62.55       58.45      1.79 o 
  -3  11   1      327.11      330.83      5.74 o 
  -2  11   1       38.13       38.97      5.86 o 
  -1  11   1       36.36       28.36      1.46 o 
   0  11   1      252.92      269.54      4.43 o 
   1  11   1      137.90      138.40      2.18 o 
   2  11   1      206.69      198.26      4.61 o 
   3  11   1      325.24      320.61      6.81 o 
   4  11   1        3.30        5.57      1.49 o 
  -4  12   1      125.28      114.65      2.85 o 
  -3  12   1      230.76      225.92      5.33 o 
  -2  12   1      183.99      199.10      3.81 o 
  -1  12   1       36.03       48.30      1.09 o 
   0  12   1        1.27        1.77      0.31 o 
   1  12   1      198.62      203.14      3.08 o 
   2  12   1      177.79      171.74      4.48 o 
   3  12   1      140.52      137.56      3.23 o 
   4  12   1       17.74       18.70      1.00 o 
  -4  13   1       20.71       19.80      1.03 o 
  -3  13   1       13.51       14.33      1.17 o 
  -2  13   1      246.74      264.92      4.65 o 
  -1  13   1      278.78      292.15      4.65 o 
   0  13   1      235.12      241.57      3.86 o 
   1  13   1      229.67      218.19      3.28 o 
   2  13   1       43.33       42.02      1.94 o 
   3  13   1       16.57       15.91      0.96 o 
   4  13   1       26.55       26.57      1.16 o 
  -4  14   1       29.22       32.67      1.29 o 
  -3  14   1       13.08       12.18      0.64 o 
  -2  14   1      263.34      268.85     15.07 o 
  -1  14   1      213.95      210.16      3.52 o 
   0  14   1       40.56       39.28      1.23 o 
   1  14   1       58.05       53.99      1.42 o 
   2  14   1      110.52       98.84      3.14 o 
   3  14   1        2.26        2.15      0.82 o 
   4  14   1        5.16        4.52      0.89 o 
  -4  15   1       38.15       35.82      1.30 o 
  -3  15   1       10.64       11.95      0.63 o 
  -2  15   1        3.40        8.79      0.79 o 
  -1  15   1      132.46      136.42      2.99 o 
   0  15   1       19.19       22.76      1.68 o 
   1  15   1        9.78        7.05      0.41 o 
   2  15   1      140.29      131.19      3.79 o 
   3  15   1       35.09       34.87      2.01 o 
   4  15   1       22.26       22.43      2.92 o 
  -4  16   1       22.61       23.42      1.10 o 
  -3  16   1        7.80        9.24      0.56 o 
  -2  16   1      356.57      338.32      5.67 o 
  -1  16   1      153.15      176.12      3.41 o 
   0  16   1      585.47      596.09      8.77 o 
   1  16   1       29.56       31.23      1.47 o 
   2  16   1      111.03      107.45      3.43 o 
   3  16   1       58.15       60.03      1.84 o 
   4  16   1       12.21       15.60      2.17 o 
  -4  17   1       25.34       26.57      1.40 o 
  -3  17   1      103.62      104.36      2.57 o 
  -2  17   1       47.06       45.48      1.26 o 
  -1  17   1      146.43      138.45      2.60 o 
   0  17   1      140.62      146.98      6.22 o 
   1  17   1       75.29       71.58      1.76 o 
   2  17   1      137.22      134.45      3.92 o 
   3  17   1       16.71       16.96      1.58 o 
   4  17   1       13.96       12.13      0.86 o 
  -4  18   1        2.60        3.83      0.58 o 
  -3  18   1        1.24        1.57      0.41 o 
  -2  18   1        0.73        0.58      0.66 o 
  -1  18   1       46.01       51.02      1.29 o 
   0  18   1       70.90       71.33      1.68 o 
   1  18   1        2.49        1.58      0.73 o 
   2  18   1       97.60      101.26      3.36 o 
   3  18   1        7.38        7.46      1.64 o 
  -4  19   1        5.67        6.62      0.68 o 
  -3  19   1      101.44       95.60      2.31 o 
  -2  19   1        3.50        6.83      1.94 o 
  -1  19   1      307.39      287.74      5.43 o 
   0  19   1       79.73       79.38      2.02 o 
   1  19   1       56.73       56.09      2.18 o 
   2  19   1       55.97       57.46      2.45 o 
   3  19   1       37.27       36.50      3.39 o 
  -3  20   1       17.88       18.41      0.77 o 
  -2  20   1      180.16      171.78      3.22 o 
  -1  20   1      117.53      118.08      4.52 o 
   0  20   1       69.67       62.28      1.45 o 
   1  20   1      447.32      427.19      9.52 o 
   2  20   1       54.72       53.25      2.31 o 
   3  20   1       24.33       23.74      1.09 o 
  -3  21   1       10.13        8.79      0.63 o 
  -2  21   1        4.81        6.92      0.78 o 
  -1  21   1       19.78       19.10      1.21 o 
   0  21   1       20.85       22.32      2.28 o 
   1  21   1      168.75      165.22      4.32 o 
   2  21   1       11.40        9.77      1.27 o 
   3  21   1        5.54        7.09      1.42 o 
  -3  22   1        3.34        4.15      0.58 o 
  -2  22   1      140.14      128.00      3.26 o 
  -1  22   1        1.20        1.22      0.42 o 
   0  22   1       31.28       32.14      0.99 o 
   1  22   1       74.00       68.69      2.56 o 
   2  22   1       21.32       19.75      1.58 o 
   3  22   1       14.50       14.97      1.14 o 
  -3  23   1       18.15       15.13      1.37 o 
  -2  23   1       31.95       33.67      1.68 o 
  -1  23   1      158.10      146.67      2.69 o 
   0  23   1      308.07      300.81      4.84 o 
   1  23   1       26.36       26.15      1.62 o 
   2  23   1       34.82       31.09      1.86 o 
   3  23   1        5.05        6.99      2.16 o 
  -3  24   1        5.36        4.73      1.05 o 
  -2  24   1        1.83        0.95      0.78 o 
  -1  24   1       23.47       24.16      0.89 o 
   0  24   1       54.40       61.94      1.58 o 
   1  24   1        7.31        5.67      1.03 o 
   2  24   1       14.02       14.71      1.40 o 
  -2  25   1        0.69        2.21      0.86 o 
  -1  25   1       31.60       34.14      1.79 o 
   0  25   1       51.88       50.44      1.39 o 
   1  25   1       15.61       13.86      1.34 o 
   2  25   1        0.05        0.00      0.74 o 
  -2  26   1        2.56        2.94      0.95 o 
  -1  26   1       99.47       95.69      3.09 o 
   0  26   1       61.09       57.14      2.08 o 
   1  26   1       33.56       35.19      1.72 o 
   2  26   1        3.68        5.78      1.05 o 
  -2  27   1       10.83       11.87      1.27 o 
  -1  27   1       12.75       18.80      1.38 o 
   0  27   1       26.61       25.10      1.40 o 
   1  27   1       21.72       24.16      1.49 o 
   2  27   1        0.24       -1.47      0.74 o 
  -2  28   1       26.14       31.09      1.92 o 
  -1  28   1        1.26        1.68      0.84 o 
   0  28   1        1.59        3.15      0.74 o 
   1  28   1        5.56        5.15      0.95 o 
  -1  29   1       10.87        9.24      1.16 o 
   0  29   1       22.22       27.31      1.50 o 
   1  29   1        5.96        7.04      1.16 o 
   0  30   1        1.19        2.63      0.84 o 
  -1 -18   2      328.63      301.46      8.04 o 
  -1 -17   2       19.74       18.38      1.10 o 
   0 -17   2       23.90       24.05      1.57 o 
  -1 -16   2       95.66       98.42      3.14 o 
   0 -16   2      223.43      226.57      6.40 o 
  -1 -15   2      142.71      153.36      4.46 o 
   0 -15   2      487.09      501.77     13.08 o 
  -1 -14   2       88.20       92.43      2.88 o 
   0 -14   2       11.87       12.71      1.06 o 
   3 -14   2       20.51       21.74      1.16 o 
   4 -14   2        2.03        1.26      0.63 o 
  -1 -13   2       56.75       59.77      2.04 o 
   0 -13   2      212.89      207.03      5.75 o 
   2 -13   2      394.07      399.67      7.73 o 
   3 -13   2       68.39       70.38      2.11 o 
   4 -13   2        0.14        0.11      0.63 o 
   0 -12   2      139.64      133.50      4.00 o 
   2 -12   2     1407.37     1369.69     25.43 o 
   3 -12   2       16.39       17.65      1.37 o 
   4 -12   2       34.90       38.13      1.62 o 
   0 -11   2       73.12       75.31      2.50 o 
   1 -11   2       56.61       57.77      1.39 o 
   2 -11   2      103.44      101.15      2.52 o 
   3 -11   2       15.63       14.81      0.72 o 
   4 -11   2       12.95       12.81      1.06 o 
   1 -10   2      157.54      156.24      3.77 o 
   2 -10   2      256.59      240.75      4.84 o 
   3 -10   2       33.03       34.82      1.13 o 
   4 -10   2        8.84        7.14      0.86 o 
  -3  -9   2       12.66       15.13      0.98 o 
   1  -9   2       69.27       63.86      3.28 o 
   2  -9   2      265.04      260.60      5.21 o 
   3  -9   2      305.95      300.46      6.14 o 
   4  -9   2        0.97        2.31      0.65 o 
  -3  -8   2      103.63      102.73      3.14 o 
   1  -8   2      238.69      254.51      6.12 o 
   2  -8   2       45.39       45.69      1.49 o 
   3  -8   2      230.23      217.22      7.52 o 
   4  -8   2        9.16        6.51      0.88 o 
  -3  -7   2       16.02       16.70      1.10 o 
   1  -7   2      308.76      289.17      5.54 o 
   2  -7   2       85.46       82.66      2.13 o 
   3  -7   2       28.32       25.94      0.96 o 
   4  -7   2       20.57       20.48      1.21 o 
  -3  -6   2       55.17       56.83      2.19 o 
  -1  -6   2      663.96      701.02     12.98 o 
   1  -6   2      109.65      129.41      2.65 o 
   2  -6   2      100.36       92.33      2.36 o 
   3  -6   2       51.61       51.63      1.53 o 
   4  -6   2        5.73        6.83      0.89 o 
  -4  -5   2       27.92       28.57      1.42 o 
  -3  -5   2        5.17        4.98      0.66 o 
  -2  -5   2       21.95       17.86      0.80 o 
  -1  -5   2     1068.26     1005.42     18.60 o 
   1  -5   2     1774.01     1887.63     35.21 o 
   2  -5   2       85.78       87.55      2.13 o 
   3  -5   2       13.42       12.97      0.72 o 
   4  -5   2       39.06       38.60      1.29 o 
  -5  -4   2       20.01       19.54      1.28 o 
  -4  -4   2       13.90       12.54      0.62 o 
  -3  -4   2        1.95        0.80      0.28 o 
  -2  -4   2      216.99      214.49      4.91 o 
  -1  -4   2     1077.89     1013.40     18.73 o 
   2  -4   2      887.89      873.07     16.08 o 
   3  -4   2       44.41       46.43      1.42 o 
   4  -4   2        5.58        5.78      0.60 o 
  -5  -3   2        0.86        1.79      0.74 o 
  -4  -3   2        6.04        6.23      0.58 o 
  -3  -3   2       71.61       77.05      1.48 o 
  -2  -3   2       18.57       18.49      0.90 o 
  -1  -3   2       13.92       16.28      0.93 o 
   2  -3   2       31.39       32.46      1.03 o 
   3  -3   2       62.38       61.24      1.76 o 
   4  -3   2       15.72       15.39      0.83 o 
  -5  -2   2        5.33        3.68      0.84 o 
  -4  -2   2       45.05       49.62      1.26 o 
  -3  -2   2      251.23      257.26      4.10 o 
  -2  -2   2      275.49      274.73      4.81 o 
  -1  -2   2     1941.04     1907.17     39.49 o 
   0  -2   2      984.17      994.71     21.64 o 
   2  -2   2      640.61      631.45     14.38 o 
   3  -2   2      112.54      106.46      2.69 o 
   4  -2   2       11.85       13.13      0.82 o 
  -5  -1   2        2.55        2.00      0.74 o 
  -4  -1   2      126.52      126.77      2.62 o 
  -3  -1   2        2.90        2.91      0.35 o 
  -2  -1   2       93.67       88.26      1.69 o 
  -1  -1   2      721.84      721.96     10.82 o 
   0  -1   2     1694.88     1653.61     25.49 o 
   1  -1   2      600.18      597.88     12.82 o 
   2  -1   2     1198.22     1254.51     29.12 o 
   3  -1   2      177.43      173.94      4.03 o 
   4  -1   2        0.25        0.16      0.40 o 
  -5   0   2        0.47        1.26      0.74 o 
  -4   0   2       47.75       46.19      1.24 o 
  -3   0   2        0.32        0.21      0.75 o 
  -2   0   2       22.37       23.10      0.48 o 
  -1   0   2      133.03      131.33      2.13 o 
   0   0   2      333.66      324.20      4.95 o 
   1   0   2      294.52      283.39      6.06 o 
   2   0   2      419.16      443.49      6.70 o 
   3   0   2      244.30      243.64      7.02 o 
   4   0   2        0.25        0.47      0.48 o 
  -5   1   2        2.55        3.15      0.84 o 
  -4   1   2      126.50      127.13      2.50 o 
  -3   1   2        2.91        2.91      0.35 o 
  -2   1   2       93.68       86.47      1.44 o 
  -1   1   2      721.91      729.81     11.01 o 
   0   1   2     1695.02     1671.74     34.14 o 
   2   1   2     1198.38     1247.17     26.43 o 
   3   1   2      177.41      172.21      2.80 o 
   4   1   2        0.25        0.26      0.44 o 
  -5   2   2        5.33        5.46      0.84 o 
  -4   2   2       45.05       49.28      1.33 o 
  -3   2   2      251.23      253.90      4.80 o 
  -2   2   2      275.46      271.04      4.26 o 
  -1   2   2     1941.01     1902.48     29.33 o 
   0   2   2      984.18      992.07     15.30 o 
   1   2   2      289.55      305.45      6.53 o 
   2   2   2      640.53      627.55     16.59 o 
   3   2   2      112.53      106.98      2.16 o 
   4   2   2       11.85       11.97      0.82 o 
  -5   3   2        0.86        0.63      0.63 o 
  -4   3   2        6.04        5.94      0.75 o 
  -3   3   2       71.60       75.89      1.48 o 
  -2   3   2       18.56       17.60      0.43 o 
  -1   3   2       13.93       15.82      0.38 o 
   0   3   2      117.14      121.53      2.80 o 
   1   3   2      627.70      695.98     14.31 o 
   2   3   2       31.39       34.45      1.43 o 
   3   3   2       62.36       62.11      1.31 o 
   4   3   2       15.72       14.50      1.36 o 
  -5   4   2       20.00       18.54      2.17 o 
  -4   4   2       13.91       12.70      0.72 o 
  -3   4   2        1.94        1.01      0.24 o 
  -2   4   2      217.02      213.97      3.80 o 
  -1   4   2     1078.01     1027.49     15.25 o 
   0   4   2      343.07      348.41      7.57 o 
   1   4   2     2307.99     2364.09     48.76 o 
   2   4   2      887.86      890.41     18.46 o 
   3   4   2       44.42       43.92      1.07 o 
   4   4   2        5.58        4.94      0.68 o 
  -5   5   2       38.20       42.70      1.37 o 
  -4   5   2       27.92       26.83      1.63 o 
  -3   5   2        5.17        6.01      0.64 o 
  -2   5   2       21.94       17.29      1.08 o 
  -1   5   2     1068.14     1014.49     21.04 o 
   0   5   2      387.02      403.66      8.30 o 
   1   5   2     1773.79     1921.35     36.90 o 
   2   5   2       85.79       87.39      2.65 o 
   3   5   2       13.43       13.13      0.84 o 
   4   5   2       39.05       38.44      2.74 o 
  -5   6   2        2.57        3.62      1.56 o 
  -4   6   2       17.46       16.64      0.80 o 
  -3   6   2       55.17       50.79      1.67 o 
  -2   6   2        3.72        6.86      0.95 o 
  -1   6   2      663.90      701.82     18.55 o 
   0   6   2     1012.78     1092.18     22.11 o 
   1   6   2      109.61      128.67      3.11 o 
   2   6   2      100.36       94.74      2.78 o 
   3   6   2       51.61       50.31      1.88 o 
   4   6   2        5.73        7.09      0.76 o 
  -5   7   2       10.37        9.30      0.76 o 
  -4   7   2       26.25       25.10      0.91 o 
  -3   7   2       16.02       15.63      0.62 o 
  -2   7   2       13.44        8.88      0.76 o 
  -1   7   2      494.39      532.73     10.99 o 
   0   7   2     1896.44     1950.24     40.32 o 
   1   7   2      308.65      293.90      6.39 o 
   2   7   2       85.48       85.40      2.66 o 
   3   7   2       28.33       27.11      1.03 o 
   4   7   2       20.57       18.80      1.01 o 
  -5   8   2        7.49        8.77      0.83 o 
  -4   8   2       13.07       19.45      1.31 o 
  -3   8   2      103.63       96.43      2.06 o 
  -2   8   2      335.98      340.87      6.76 o 
  -1   8   2        9.84       10.80      0.30 o 
   0   8   2     1122.96     1221.38     24.76 o 
   1   8   2      238.75      249.99      5.53 o 
   2   8   2       45.41       46.32      1.82 o 
   3   8   2      230.21      215.70      5.32 o 
   4   8   2        9.16        6.62      0.74 o 
  -5   9   2       13.09       13.44      0.82 o 
  -4   9   2      147.35      140.39      2.98 o 
  -3   9   2       12.67       13.53      1.14 o 
  -2   9   2      161.99      169.09      3.10 o 
  -1   9   2      296.79      307.92      4.49 o 
   0   9   2      540.50      566.99     11.75 o 
   1   9   2       69.29       66.70      1.98 o 
   2   9   2      265.04      253.77      5.93 o 
   3   9   2      305.95      301.83      6.33 o 
   4   9   2        0.97        1.94      0.58 o 
  -4  10   2       12.66       12.60      1.02 o 
  -3  10   2      182.34      186.37      3.47 o 
  -2  10   2        5.62        4.00      0.37 o 
  -1  10   2     1230.24     1165.83     20.22 o 
   0  10   2      648.20      682.75     14.06 o 
   1  10   2      157.60      152.51      3.76 o 
   2  10   2      256.56      245.74      5.48 o 
   3  10   2       33.04       35.61      1.45 o 
   4  10   2        8.84        8.82      1.20 o 
  -4  11   2       72.20       62.66      1.49 o 
  -3  11   2       17.16       19.12      1.00 o 
  -2  11   2       86.75       94.28      1.93 o 
  -1  11   2      686.41      781.27     10.85 o 
   0  11   2       73.11       71.85      1.98 o 
   1  11   2       56.61       57.46      1.91 o 
   2  11   2      103.42      101.68      4.32 o 
   3  11   2       15.63       15.02      1.42 o 
   4  11   2       12.95       12.34      0.92 o 
  -4  12   2       20.40       23.40      1.36 o 
  -3  12   2      298.55      274.87      4.85 o 
  -2  12   2       24.34       25.64      1.19 o 
  -1  12   2      404.77      420.71      6.85 o 
   0  12   2      139.69      131.09      3.20 o 
   1  12   2      539.88      504.50     10.81 o 
   2  12   2     1407.34     1328.62     27.48 o 
   3  12   2       16.38       19.64      1.41 o 
   4  12   2       34.90       35.45      3.24 o 
  -4  13   2      141.18      130.76      2.62 o 
  -3  13   2        2.12        1.99      0.39 o 
  -2  13   2      372.48      373.64      7.23 o 
  -1  13   2       56.77       59.98      2.05 o 
   0  13   2      212.85      198.10      4.58 o 
   1  13   2      671.56      659.01     13.94 o 
   2  13   2      394.14      396.62      8.91 o 
   3  13   2       68.40       65.54      2.52 o 
   4  13   2        0.14        0.26      0.52 o 
  -4  14   2       55.19       60.73      1.84 o 
  -3  14   2       34.11       28.38      0.93 o 
  -2  14   2      161.12      138.33      2.72 o 
  -1  14   2       88.21       91.57      1.81 o 
   0  14   2       11.87       16.91      0.95 o 
   1  14   2       11.03       11.34      0.96 o 
   2  14   2       11.58       13.50      2.76 o 
   3  14   2       20.51       23.42      1.61 o 
   4  14   2        2.03        2.68      0.61 o 
  -4  15   2      103.86       99.60      2.13 o 
  -3  15   2       36.23       31.98      1.43 o 
  -2  15   2      155.13      133.12      2.63 o 
  -1  15   2      142.73      151.24      3.26 o 
   0  15   2      487.09      486.64     10.35 o 
   1  15   2      666.82      626.45     13.33 o 
   2  15   2       92.33       90.44      2.98 o 
   3  15   2      251.49      234.34      6.04 o 
   4  15   2        1.01        1.26      0.53 o 
  -4  16   2       23.33       23.83      0.97 o 
  -3  16   2      140.02      132.62      3.97 o 
  -2  16   2       20.13       14.18      0.69 o 
  -1  16   2       95.65       96.80      1.77 o 
   0  16   2      223.40      217.11      5.23 o 
   1  16   2      925.63      871.18     18.28 o 
   2  16   2      143.45      141.91      4.01 o 
   3  16   2       36.49       31.72      1.79 o 
   4  16   2       19.05       20.06      0.97 o 
  -4  17   2        8.52       10.10      0.73 o 
  -3  17   2       22.68       24.82      1.13 o 
  -2  17   2       11.36       12.05      1.01 o 
  -1  17   2       19.73       18.92      0.86 o 
   0  17   2       23.89       21.80      1.03 o 
   1  17   2      224.53      223.26      5.31 o 
   2  17   2       20.38       20.17      1.43 o 
   3  17   2        4.55        5.25      1.01 o 
  -4  18   2        2.80        3.17      0.52 o 
  -3  18   2       88.22       91.48      1.97 o 
  -2  18   2       34.17       31.04      2.02 o 
  -1  18   2      328.64      302.06      4.64 o 
   0  18   2      150.88      146.84      4.63 o 
   1  18   2       35.19       35.19      1.33 o 
   2  18   2      168.53      161.23      4.40 o 
   3  18   2        6.49        6.41      1.10 o 
  -4  19   2        3.37        2.21      0.54 o 
  -3  19   2        1.59        1.13      0.57 o 
  -2  19   2       87.86       77.16      1.76 o 
  -1  19   2       33.83       35.13      2.28 o 
   0  19   2      400.52      405.60      8.67 o 
   1  19   2       57.80       54.88      1.78 o 
   2  19   2       16.34       18.17      1.52 o 
   3  19   2       19.03       17.75      1.59 o 
  -3  20   2       37.84       36.70      1.06 o 
  -2  20   2        4.53        3.47      0.48 o 
  -1  20   2        5.54        7.50      0.61 o 
   0  20   2      330.45      327.30      7.21 o 
   1  20   2       14.56       12.87      0.84 o 
   2  20   2       81.21       79.93      2.89 o 
   3  20   2        7.27        6.93      1.16 o 
  -3  21   2       10.51        9.36      0.76 o 
  -2  21   2       85.71       85.58      2.26 o 
  -1  21   2       24.45       23.36      1.21 o 
   0  21   2       63.01       63.60      3.35 o 
   1  21   2       89.72       86.34      3.00 o 
   2  21   2       34.39       35.71      1.90 o 
   3  21   2       23.08       23.95      1.70 o 
  -3  22   2        1.20        1.16      0.73 o 
  -2  22   2        7.58        7.09      0.88 o 
  -1  22   2       72.78       72.02      2.52 o 
   0  22   2        7.22        6.72      0.72 o 
   1  22   2       18.14       17.12      1.40 o 
   2  22   2        2.08        1.58      1.01 o 
   3  22   2        3.52        4.10      1.05 o 
  -3  23   2       14.67       19.55      1.02 o 
  -2  23   2       13.98       16.08      1.13 o 
  -1  23   2       45.65       49.66      1.32 o 
   0  23   2       13.57       12.76      0.89 o 
   1  23   2       41.63       39.81      1.93 o 
   2  23   2       16.15       16.60      1.51 o 
  -3  24   2       53.94       57.15      1.54 o 
  -2  24   2       14.76       14.86      1.02 o 
  -1  24   2       33.34       33.03      1.05 o 
   0  24   2       24.39       23.21      1.12 o 
   1  24   2       79.49       80.25      2.75 o 
   2  24   2       65.84       58.19      2.38 o 
  -2  25   2        4.16        3.22      0.72 o 
  -1  25   2       15.56       16.78      1.26 o 
   0  25   2        1.65        1.26      0.48 o 
   1  25   2       16.70       15.86      1.42 o 
   2  25   2        2.87        4.62      1.05 o 
  -2  26   2       25.82       30.77      1.33 o 
  -1  26   2       41.50       42.55      1.47 o 
   0  26   2        5.45        5.78      0.88 o 
   1  26   2        9.91       11.66      1.28 o 
   2  26   2       48.01       52.52      2.47 o 
  -2  27   2        8.40       12.31      1.37 o 
  -1  27   2        8.47       10.03      0.86 o 
   0  27   2       22.47       21.53      1.38 o 
   1  27   2       28.44       27.94      1.70 o 
  -1  28   2        4.33        4.98      0.70 o 
   0  28   2       31.99       32.56      1.61 o 
   1  28   2        0.91        2.10      0.84 o 
   0  29   2       13.10       12.71      1.16 o 
  -1 -18   3      293.42      286.54      7.70 o 
  -1 -17   3      120.67      123.42      4.00 o 
  -1 -16   3       96.78       94.64      3.13 o 
   2 -15   3       39.27       38.76      1.35 o 
   3 -15   3        0.73        2.00      0.56 o 
   2 -14   3       15.15       15.97      0.85 o 
   3 -14   3      114.47      122.89      2.99 o 
   2 -13   3       14.08       14.81      0.85 o 
   3 -13   3        9.63       11.71      1.13 o 
   4 -13   3        3.91        5.04      0.84 o 
  -3 -12   3      165.22      165.01      4.42 o 
   1 -12   3       27.12       29.31      0.89 o 
   2 -12   3       27.09       29.10      1.23 o 
   3 -12   3       18.79       19.64      0.84 o 
   4 -12   3        1.17        1.37      0.63 o 
  -3 -11   3        0.62        0.95      0.48 o 
   1 -11   3      131.98      138.23      2.92 o 
   2 -11   3      304.08      314.27      6.21 o 
   3 -11   3        0.50        0.47      0.37 o 
   4 -11   3       25.36       28.99      1.40 o 
  -3 -10   3      174.40      163.12      4.58 o 
   1 -10   3      294.74      299.99      5.78 o 
   2 -10   3      212.32      217.74      4.45 o 
   3 -10   3        1.48        1.73      0.42 o 
   4 -10   3        1.58        0.74      0.63 o 
  -3  -9   3       13.50       13.97      0.97 o 
  -1  -9   3      738.67      767.51     14.05 o 
   1  -9   3       47.82       49.47      1.36 o 
   2  -9   3       74.34       68.90      2.00 o 
   3  -9   3       14.15       15.55      1.80 o 
   4  -9   3       10.44       10.92      1.06 o 
  -3  -8   3       64.30       65.54      2.43 o 
  -1  -8   3      433.66      458.70      8.49 o 
   1  -8   3     1356.04     1382.30     25.41 o 
   2  -8   3       30.54       31.83      1.24 o 
   3  -8   3      118.59      113.60      4.19 o 
   4  -8   3        1.71        1.89      0.63 o 
  -4  -7   3       58.95       61.87      2.40 o 
  -3  -7   3       68.12       66.91      2.54 o 
  -1  -7   3      716.15      760.47     13.92 o 
   1  -7   3      828.22      837.78     15.57 o 
   2  -7   3        7.70        9.03      0.73 o 
   3  -7   3       77.13       73.26      1.98 o 
   4  -7   3        0.51        0.53      0.64 o 
  -4  -6   3        2.26        3.26      0.82 o 
  -3  -6   3      115.12      114.39      3.69 o 
  -1  -6   3      299.81      317.84      5.96 o 
   2  -6   3        3.48        3.57      0.60 o 
   3  -6   3       64.35       67.96      1.90 o 
   4  -6   3        5.36        5.99      0.85 o 
  -4  -5   3       29.96       29.73      1.75 o 
  -3  -5   3       19.48       21.32      1.34 o 
  -2  -5   3      361.82      367.32      8.22 o 
  -1  -5   3       81.84       71.64      1.54 o 
   2  -5   3      143.29      134.76      3.22 o 
   3  -5   3        4.02        4.36      0.51 o 
   4  -5   3       37.35       39.76      1.35 o 
  -4  -4   3       35.80       31.83      1.87 o 
  -3  -4   3      317.07      317.32      8.69 o 
  -2  -4   3      318.07      336.86      7.61 o 
  -1  -4   3      484.23      476.40     10.22 o 
   2  -4   3      166.87      160.08      3.58 o 
   3  -4   3        0.26        1.16      0.43 o 
   4  -4   3        0.14       -0.11      0.63 o 
  -4  -3   3       18.33       19.54      1.53 o 
  -3  -3   3       11.43       10.50      1.09 o 
  -2  -3   3      103.19      107.98      2.83 o 
  -1  -3   3       58.40       58.72      1.37 o 
   0  -3   3      181.49      205.56      4.68 o 
   2  -3   3       11.61       10.61      0.62 o 
   3  -3   3       10.43       12.13      0.79 o 
   4  -3   3       21.42       22.06      2.11 o 
  -4  -2   3        6.85        4.52      0.95 o 
  -3  -2   3      205.64      194.32      5.79 o 
  -2  -2   3       15.30       14.14      0.56 o 
  -1  -2   3      263.66      270.12      4.34 o 
   0  -2   3      658.15      677.07     14.68 o 
   1  -2   3     1006.57     1034.73     22.29 o 
   2  -2   3        1.87        1.79      0.48 o 
   3  -2   3       31.71       33.77      1.20 o 
   4  -2   3        0.99        1.05      0.46 o 
  -4  -1   3       30.65       30.65      0.96 o 
  -3  -1   3       79.86       79.20      3.11 o 
  -2  -1   3      108.56      102.68      1.98 o 
  -1  -1   3      529.58      553.97      8.59 o 
   0  -1   3      764.87      779.13     11.83 o 
   1  -1   3       30.53       27.73      0.81 o 
   2  -1   3        2.99        1.68      0.48 o 
   3  -1   3       41.71       40.70      1.83 o 
   4  -1   3        0.48        0.16      0.46 o 
  -5   0   3        0.76       -0.32      0.84 o 
  -4   0   3       53.26       59.37      2.36 o 
  -3   0   3        2.88        3.01      0.32 o 
  -2   0   3       65.71       62.79      1.52 o 
  -1   0   3      286.53      304.66      4.85 o 
   0   0   3      140.59      124.42      2.05 o 
   1   0   3       12.07        9.56      0.44 o 
   2   0   3        0.15       -0.63      0.36 o 
   3   0   3       58.93       56.56      1.71 o 
   4   0   3        0.65        0.68      0.67 o 
  -5   1   3       16.85       15.30      0.94 o 
  -4   1   3       30.65       31.83      1.04 o 
  -3   1   3       79.88       80.66      2.74 o 
  -2   1   3      108.57      102.84      2.26 o 
  -1   1   3      529.77      559.40      8.61 o 
   0   1   3      764.81      784.90     11.85 o 
   1   1   3       30.58       26.99      0.80 o 
   2   1   3        2.99        2.23      1.10 o 
   3   1   3       41.71       40.70      1.40 o 
   4   1   3        0.48        0.42      0.46 o 
  -5   2   3        1.46        1.95      0.58 o 
  -4   2   3        6.84        5.74      0.53 o 
  -3   2   3      205.63      194.17      3.53 o 
  -2   2   3       15.30       14.73      0.97 o 
  -1   2   3      263.68      270.89      6.10 o 
   0   2   3      658.09      675.71     10.27 o 
   1   2   3     1006.47     1014.35     21.64 o 
   2   2   3        1.87        1.58      0.48 o 
   3   2   3       31.71       33.93      1.58 o 
   4   2   3        0.99        0.79      1.71 o 
  -5   3   3        3.98        4.77      0.79 o 
  -4   3   3       18.33       17.81      0.86 o 
  -3   3   3       11.44       10.83      0.86 o 
  -2   3   3      103.16      103.29      1.97 o 
  -1   3   3       58.45       59.97      1.84 o 
   0   3   3      181.37      198.60      4.62 o 
   1   3   3      134.65      134.03      3.23 o 
   2   3   3       11.60       11.55      0.96 o 
   3   3   3       10.43       10.92      0.78 o 
   4   3   3       21.42       20.96      1.31 o 
  -5   4   3        1.19        1.96      0.45 o 
  -4   4   3       35.80       32.51      1.39 o 
  -3   4   3      317.06      320.44      5.21 o 
  -2   4   3      318.17      329.11      5.23 o 
  -1   4   3      484.21      474.92      7.41 o 
   0   4   3     1875.10     1931.12     29.72 o 
   1   4   3      101.95      130.51      3.20 o 
   2   4   3      166.89      160.50      4.17 o 
   3   4   3        0.26        0.47      0.97 o 
   4   4   3        0.14        0.79      0.50 o 
  -5   5   3        7.48        6.38      0.73 o 
  -4   5   3       29.96       32.12      1.02 o 
  -3   5   3       19.48       21.00      0.67 o 
  -2   5   3      361.77      358.75      5.44 o 
  -1   5   3       81.78       69.43      1.92 o 
   0   5   3     2328.98     2459.88     52.82 o 
   1   5   3      198.62      213.12      4.70 o 
   2   5   3      143.30      137.18      3.73 o 
   3   5   3        4.02        3.99      0.60 o 
   4   5   3       37.35       42.02      1.46 o 
  -5   6   3       17.87       19.72      0.83 o 
  -4   6   3        2.26        2.99      0.39 o 
  -3   6   3      115.12      112.80      2.05 o 
  -2   6   3      217.82      212.09      3.60 o 
  -1   6   3      299.71      316.79      7.15 o 
   0   6   3     1396.90     1498.26     27.97 o 
   1   6   3      284.88      279.66      6.08 o 
   2   6   3        3.47        3.26      0.72 o 
   3   6   3       64.35       64.23      1.93 o 
   4   6   3        5.36        6.04      0.72 o 
  -5   7   3       22.81       23.88      0.90 o 
  -4   7   3       58.95       58.26      1.42 o 
  -3   7   3       68.13       67.02      1.56 o 
  -2   7   3      188.57      175.02      2.75 o 
  -1   7   3      716.27      754.50     11.65 o 
   0   7   3      564.94      615.73     12.48 o 
   1   7   3      828.30      854.74     17.10 o 
   2   7   3        7.70        9.14      0.97 o 
   3   7   3       77.13       73.42      2.69 o 
   4   7   3        0.51        0.16      0.49 o 
  -5   8   3       11.03       13.47      0.74 o 
  -4   8   3        4.75        5.24      0.47 o 
  -3   8   3       64.30       64.69      1.51 o 
  -2   8   3       45.88       45.90      1.32 o 
  -1   8   3      433.59      463.06     12.78 o 
   0   8   3      463.16      515.16     10.61 o 
   1   8   3     1356.06     1394.64     24.26 o 
   2   8   3       30.54       31.72      1.58 o 
   3   8   3      118.59      111.76      3.41 o 
   4   8   3        1.71        1.31      0.56 o 
  -5   9   3        0.31        0.87      0.47 o 
  -4   9   3       20.09       22.79      1.27 o 
  -3   9   3       13.50       12.63      0.61 o 
  -2   9   3       99.35      107.42      2.18 o 
  -1   9   3      738.61      786.23     28.10 o 
   0   9   3     1052.63     1114.35     22.67 o 
   1   9   3       47.77       51.42      2.30 o 
   2   9   3       74.34       74.47      2.67 o 
   3   9   3       14.15       15.55      1.41 o 
   4   9   3       10.45       11.50      0.86 o 
  -4  10   3       35.28       33.68      1.02 o 
  -3  10   3      174.40      159.57      3.05 o 
  -2  10   3      139.13      148.92      3.47 o 
  -1  10   3      406.33      417.95      8.64 o 
   0  10   3     1210.81     1271.80     25.92 o 
   1  10   3      294.69      305.98      6.82 o 
   2  10   3      212.32      220.58      5.41 o 
   3  10   3        1.48        1.26      0.82 o 
   4  10   3        1.58        1.16      0.55 o 
  -4  11   3       40.21       41.31      1.14 o 
  -3  11   3        0.62        0.68      0.33 o 
  -2  11   3       42.48       44.35      1.25 o 
  -1  11   3       42.08       46.74      1.45 o 
   0  11   3      390.44      412.48      8.80 o 
   1  11   3      131.97      139.28      3.72 o 
   2  11   3      304.10      310.49      7.21 o 
   3  11   3        0.50        0.42      0.70 o 
   4  11   3       25.35       27.15      1.17 o 
  -4  12   3        0.96        1.10      0.56 o 
  -3  12   3      165.22      161.80      3.41 o 
  -2  12   3       97.62       99.71      2.30 o 
  -1  12   3      797.16      843.56     17.23 o 
   0  12   3      189.43      193.27      4.49 o 
   1  12   3       27.12       30.99      1.57 o 
   2  12   3       27.08       30.57      1.10 o 
   3  12   3       18.79       17.44      1.49 o 
   4  12   3        1.17        2.36      0.67 o 
  -4  13   3        9.00       10.01      0.76 o 
  -3  13   3       84.84       79.42      1.81 o 
  -2  13   3      233.23      227.10     10.28 o 
  -1  13   3      515.12      518.78     10.78 o 
   0  13   3      149.97      148.73      3.73 o 
   1  13   3      154.57      145.16      3.95 o 
   2  13   3       14.08       13.76      1.21 o 
   3  13   3        9.63       14.71      1.48 o 
   4  13   3        3.92        3.57      0.74 o 
  -4  14   3        1.76        1.00      0.53 o 
  -3  14   3       17.85       16.02      0.68 o 
  -2  14   3        2.01        2.64      0.58 o 
  -1  14   3       18.24       21.07      2.42 o 
   0  14   3      320.29      322.47      7.08 o 
   1  14   3      298.12      275.72      6.40 o 
   2  14   3       15.14       15.65      1.32 o 
   3  14   3      114.46      114.39      3.65 o 
  -4  15   3        2.90        5.36      0.48 o 
  -3  15   3       22.63       18.42      0.88 o 
  -2  15   3      383.19      380.66     11.40 o 
  -1  15   3      137.25      136.32      2.49 o 
   0  15   3      302.76      296.42      6.59 o 
   1  15   3       33.31       34.98      1.71 o 
   2  15   3       39.28       36.13      1.90 o 
   3  15   3        0.73        1.16      0.89 o 
  -4  16   3        2.18        1.92      0.40 o 
  -3  16   3       15.82       15.54      0.81 o 
  -2  16   3      155.27      156.52      4.01 o 
  -1  16   3       96.77       90.51      1.89 o 
   0  16   3      308.86      314.06      7.04 o 
   1  16   3      355.44      347.68      7.94 o 
   2  16   3        3.15        4.31      0.95 o 
   3  16   3        8.42        7.67      1.20 o 
  -4  17   3        2.17        1.63      0.74 o 
  -3  17   3        3.60        2.59      0.40 o 
  -2  17   3       83.93       77.11      2.85 o 
  -1  17   3      120.68      121.84      4.31 o 
   0  17   3      370.63      361.96      8.01 o 
   1  17   3       74.54       75.52      2.65 o 
   2  17   3      106.98       99.89      3.27 o 
   3  17   3       17.03       17.54      1.49 o 
  -4  18   3        2.69        3.57      0.53 o 
  -3  18   3       62.67       68.43      1.77 o 
  -2  18   3        2.41        3.64      0.66 o 
  -1  18   3      293.41      283.32      4.96 o 
   0  18   3      235.22      227.72      5.34 o 
   1  18   3       90.29       87.71      2.96 o 
   2  18   3       25.37       28.78      1.73 o 
   3  18   3       34.73       33.19      1.92 o 
  -4  19   3       17.22       21.32      1.59 o 
  -3  19   3        5.65        4.92      0.47 o 
  -2  19   3        0.95        1.37      0.45 o 
  -1  19   3      185.57      185.29      4.97 o 
   0  19   3      263.90      258.03      5.99 o 
   1  19   3      210.39      211.23      5.27 o 
   2  19   3      119.36      118.69      3.66 o 
   3  19   3        4.06        4.31      1.05 o 
  -3  20   3        2.80        1.77      0.63 o 
  -2  20   3       20.81       19.94      0.92 o 
  -1  20   3      216.56      227.46      5.44 o 
   0  20   3      244.55      242.27      5.65 o 
   1  20   3      260.02      256.87      9.73 o 
   2  20   3       10.77        9.77      1.24 o 
   3  20   3        0.54        0.74      0.84 o 
  -3  21   3       26.53       25.02      1.32 o 
  -2  21   3      131.08      133.49      2.75 o 
  -1  21   3      173.37      168.85      4.21 o 
   0  21   3      120.19      125.26      3.34 o 
   1  21   3       27.98       28.68      1.74 o 
   2  21   3       11.59       12.29      1.43 o 
   3  21   3        1.99        2.94      0.95 o 
  -3  22   3        5.24        6.75      0.65 o 
  -2  22   3        6.21       12.75      2.10 o 
  -1  22   3        3.32        5.04      0.72 o 
   0  22   3       75.22       78.73      2.37 o 
   1  22   3      160.86      145.90      4.15 o 
   2  22   3      116.22      112.92      3.65 o 
  -3  23   3        3.31        3.70      0.89 o 
  -2  23   3       84.26       81.55      2.20 o 
  -1  23   3      116.57      123.47      3.87 o 
   0  23   3       87.45       89.75      4.05 o 
   1  23   3       21.77       23.84      1.67 o 
   2  23   3       66.61       63.44      2.60 o 
  -3  24   3       14.86       14.38      0.85 o 
  -2  24   3       62.19       63.12      4.04 o 
  -1  24   3      199.13      199.99      6.31 o 
   0  24   3       20.50       19.33      1.37 o 
   1  24   3       12.43       11.24      1.32 o 
   2  24   3       39.29       38.13      2.14 o 
  -2  25   3       53.51       52.10      1.76 o 
  -1  25   3       19.69       17.86      1.64 o 
   0  25   3       18.19       20.69      1.32 o 
   1  25   3       25.16       24.79      1.59 o 
   2  25   3       54.22       57.25      2.59 o 
  -2  26   3        1.66        3.75      0.78 o 
  -1  26   3       18.39       21.32      1.80 o 
   0  26   3       58.60       63.23      2.29 o 
   1  26   3        2.73        1.79      0.84 o 
  -2  27   3       48.11       47.90      2.99 o 
  -1  27   3       34.87       34.66      2.13 o 
   0  27   3       26.50       26.78      1.49 o 
   1  27   3        7.36        7.04      1.05 o 
  -1  28   3        8.65        7.98      1.26 o 
   0  28   3        2.92        3.89      0.84 o 
   2 -16   4        3.41        3.68      0.47 o 
   2 -15   4        0.55        1.37      0.47 o 
   3 -15   4        9.36       13.23      0.96 o 
   1 -14   4      239.30      224.47      4.31 o 
   2 -14   4        9.59        8.09      0.71 o 
   3 -14   4       34.18       39.39      1.42 o 
   1 -13   4        7.10        7.67      0.49 o 
   2 -13   4       59.38       54.30      1.59 o 
   3 -13   4        4.67        5.20      0.55 o 
   1 -12   4       71.20       69.01      1.69 o 
   2 -12   4       46.70       43.80      1.47 o 
   3 -12   4       25.08       23.90      1.89 o 
   1 -11   4      210.11      217.85      4.27 o 
   2 -11   4       80.75       80.46      2.21 o 
   3 -11   4       13.96       13.13      1.06 o 
  -1 -10   4      457.52      443.26      8.23 o 
   1 -10   4       82.65       73.74      1.81 o 
   2 -10   4        9.69        8.09      0.73 o 
   3 -10   4       19.83       18.85      1.01 o 
  -1  -9   4      153.46      170.58      3.39 o 
   1  -9   4       59.93       60.92      1.65 o 
   2  -9   4      132.48      129.51      3.05 o 
   3  -9   4       13.93       11.97      0.75 o 
   4  -9   4       11.94       14.18      1.16 o 
  -1  -8   4      380.41      365.32      6.92 o 
   1  -8   4      134.49      120.69      2.67 o 
   2  -8   4       10.95       11.13      0.85 o 
   3  -8   4       25.43       23.32      1.01 o 
   4  -8   4       28.14       29.10      1.50 o 
  -4  -7   4       54.85       56.93      2.48 o 
  -1  -7   4       64.42       61.34      1.38 o 
   2  -7   4       50.65       51.15      1.62 o 
   3  -7   4       14.30       11.66      0.76 o 
   4  -7   4       14.05       15.44      1.17 o 
  -4  -6   4        5.11        4.94      0.93 o 
  -1  -6   4      605.25      612.69     11.44 o 
   2  -6   4       29.16       25.73      1.23 o 
   3  -6   4       23.54       24.32      1.75 o 
   4  -6   4        0.82        1.37      0.63 o 
  -4  -5   4       33.38       33.93      1.96 o 
   2  -5   4       33.77       29.41      1.24 o 
   3  -5   4       16.19       16.12      1.29 o 
   4  -5   4        3.51        4.36      0.61 o 
  -4  -4   4       12.04       14.50      1.40 o 
  -1  -4   4      182.43      212.04      3.56 o 
   0  -4   4      101.26      102.10      2.66 o 
   2  -4   4        1.47        2.73      0.61 o 
   3  -4   4        4.64        4.73      0.59 o 
   4  -4   4        7.30        7.35      0.69 o 
  -4  -3   4        9.18        9.77      1.40 o 
  -2  -3   4      760.81      750.60     16.51 o 
  -1  -3   4      885.94     1001.54     15.26 o 
   0  -3   4     2162.02     2289.40     49.42 o 
   1  -3   4       67.55       66.07      1.73 o 
   3  -3   4       11.60       10.77      0.77 o 
   4  -3   4       43.82       45.17      1.45 o 
  -4  -2   4       24.12       28.15      1.97 o 
  -2  -2   4      341.62      349.42      5.69 o 
  -1  -2   4      355.79      379.45      6.05 o 
   0  -2   4      332.24      382.34      8.57 o 
   1  -2   4      169.86      163.33      3.83 o 
   2  -2   4       36.99       37.60      1.59 o 
   3  -2   4        0.23        0.53      0.46 o 
   4  -2   4        7.97        9.09      0.77 o 
  -4  -1   4       18.54       19.01      1.75 o 
  -3  -1   4      117.18      117.43      3.59 o 
  -2  -1   4      550.25      588.76      9.27 o 
  -1  -1   4      570.91      638.32     14.92 o 
   0  -1   4       30.46       35.92      1.13 o 
   1  -1   4       12.17       11.87      0.70 o 
   2  -1   4       17.38       16.18      1.10 o 
   3  -1   4        8.71        9.35      0.81 o 
   4  -1   4       26.40       29.94      1.20 o 
  -5   0   4        0.36       -0.11      0.84 o 
  -4   0   4        3.33        1.05      0.94 o 
  -3   0   4       63.66       63.97      2.43 o 
  -2   0   4      977.88     1041.37     15.98 o 
  -1   0   4     3884.53     4006.48     66.96 o 
   0   0   4        3.82        3.31      0.31 o 
   1   0   4     1670.37     1715.90     36.71 o 
   2   0   4        2.64        3.61      0.33 o 
   3   0   4      125.11      119.32      2.99 o 
   4   0   4       42.42       45.32      1.52 o 
  -5   1   4        4.56        5.99      1.26 o 
  -4   1   4       18.54       20.38      1.75 o 
  -3   1   4      117.18      111.55      3.48 o 
  -2   1   4      550.26      589.43      9.56 o 
  -1   1   4      570.87      641.05      9.90 o 
   0   1   4       30.43       35.19      0.83 o 
   1   1   4       12.17       15.44      0.71 o 
   2   1   4       17.38       15.95      0.54 o 
   3   1   4        8.70        9.35      2.08 o 
   4   1   4       26.40       28.62      2.79 o 
  -5   2   4       17.59       17.86      1.79 o 
  -4   2   4       24.12       27.31      1.97 o 
  -3   2   4       69.27       62.29      2.43 o 
  -2   2   4      341.58      341.90      8.01 o 
  -1   2   4      355.87      378.66      6.05 o 
   0   2   4      332.21      381.06     11.61 o 
   1   2   4      169.86      166.06      3.93 o 
   2   2   4       36.98       36.09      1.01 o 
   3   2   4        0.23        0.63      0.59 o 
   4   2   4        7.97        9.09      0.98 o 
  -5   3   4        4.43        2.52      1.05 o 
  -4   3   4        9.18        9.50      0.90 o 
  -3   3   4       52.63       51.57      2.19 o 
  -2   3   4      760.78      744.30     16.39 o 
  -1   3   4      885.75      995.42     15.24 o 
   0   3   4     2162.07     2283.10     39.65 o 
   1   3   4       67.55       68.38      1.95 o 
   2   3   4      379.30      388.88      6.08 o 
   3   3   4       11.60       11.34      0.81 o 
   4   3   4       43.82       44.85      1.51 o 
  -5   4   4       13.43       15.55      1.69 o 
  -4   4   4       12.04       13.62      2.47 o 
  -3   4   4      345.63      365.85      8.69 o 
  -2   4   4      536.65      554.70     12.44 o 
  -1   4   4      182.48      215.96      3.61 o 
   0   4   4      101.25      102.23      1.85 o 
   1   4   4        1.95        2.03      0.28 o 
   2   4   4        1.47        1.37      0.73 o 
   3   4   4        4.64        4.52      0.94 o 
   4   4   4        7.30        7.41      1.42 o 
  -5   5   4        7.17        8.19      1.37 o 
  -4   5   4       33.39       32.19      1.50 o 
  -3   5   4      109.52      108.40      3.46 o 
  -2   5   4      296.69      288.22      6.83 o 
  -1   5   4      149.60      142.85      3.58 o 
   0   5   4       54.45       49.78      1.42 o 
   1   5   4       43.50       43.07      2.19 o 
   2   5   4       33.77       29.52      1.58 o 
   3   5   4       16.20       15.02      1.28 o 
   4   5   4        3.50        3.89      0.61 o 
  -5   6   4        2.57        2.84      1.05 o 
  -4   6   4        5.11        4.72      0.84 o 
  -3   6   4       21.49       18.59      1.34 o 
  -2   6   4       37.35       33.09      1.55 o 
  -1   6   4      605.29      620.50      9.64 o 
   0   6   4      196.45      231.28      3.75 o 
   1   6   4     1171.66     1211.14     21.08 o 
   2   6   4       29.17       26.99      1.46 o 
   3   6   4       23.55       24.79      1.62 o 
   4   6   4        0.82        1.42      0.54 o 
  -5   7   4        0.51        0.28      0.55 o 
  -4   7   4       54.85       57.40      2.88 o 
  -3   7   4      110.62      109.34      2.90 o 
  -2   7   4      376.45      361.22      8.38 o 
  -1   7   4       64.41       63.23      2.00 o 
   0   7   4      329.30      373.74      5.93 o 
   1   7   4        9.59        7.14      1.49 o 
   2   7   4       50.65       57.14      2.30 o 
   3   7   4       14.30       12.08      1.27 o 
   4   7   4       14.04       13.39      0.87 o 
  -5   8   4        9.57       10.10      0.91 o 
  -4   8   4       18.71       19.48      0.76 o 
  -3   8   4      139.89      136.80      6.70 o 
  -2   8   4      671.87      653.86     14.57 o 
  -1   8   4      380.52      385.17      8.67 o 
   0   8   4        8.93       10.61      0.56 o 
   1   8   4      134.50      123.68      3.01 o 
   2   8   4       10.95       13.02      1.33 o 
   3   8   4       25.41       23.32      1.60 o 
   4   8   4       28.15       29.36      1.18 o 
  -4   9   4        0.57        0.05      0.59 o 
  -3   9   4        1.43        0.93      0.70 o 
  -2   9   4      165.23      165.22      4.48 o 
  -1   9   4      153.39      169.75      2.94 o 
   0   9   4      266.46      261.70      5.82 o 
   1   9   4       59.92       63.60      1.98 o 
   2   9   4      132.47      130.77      3.86 o 
   3   9   4       13.94       10.40      1.26 o 
   4   9   4       11.93       14.39      0.92 o 
  -4  10   4       22.05       19.69      0.78 o 
  -3  10   4       85.88       83.68      3.20 o 
  -2  10   4      206.77      221.14      4.62 o 
  -1  10   4      457.49      447.25      8.82 o 
   0  10   4      108.42      108.08      2.68 o 
   1  10   4       82.65       75.68      2.05 o 
   2  10   4        9.68        8.51      1.09 o 
   3  10   4       19.82       19.75      1.47 o 
  -4  11   4       23.69       24.11      0.84 o 
  -3  11   4      121.10      115.46      5.18 o 
  -2  11   4      454.75      465.30      7.13 o 
  -1  11   4      791.58      770.19     11.57 o 
   0  11   4      188.96      175.20      6.42 o 
   1  11   4      210.12      223.52      5.10 o 
   2  11   4       80.74       77.62      2.84 o 
   3  11   4       13.96       15.55      1.34 o 
  -4  12   4        1.33        0.84      0.45 o 
  -3  12   4       17.65       19.42      0.75 o 
  -2  12   4       37.69       38.24      1.42 o 
  -1  12   4      376.65      362.28      9.40 o 
   0  12   4       60.91       58.72      2.83 o 
   1  12   4       71.20       71.58      2.57 o 
   2  12   4       46.70       42.86      2.14 o 
   3  12   4       25.08       24.79      1.65 o 
  -4  13   4        2.25        2.41      0.54 o 
  -3  13   4       59.30       56.30      2.08 o 
  -2  13   4      251.70      251.54      4.52 o 
  -1  13   4       33.19       35.19      1.47 o 
   0  13   4      208.37      218.48      8.06 o 
   1  13   4        7.10        7.25      0.62 o 
   2  13   4       59.38       54.62      2.35 o 
   3  13   4        4.67        5.15      0.99 o 
  -4  14   4        8.14        8.91      0.60 o 
  -3  14   4       53.24       49.36      2.11 o 
  -2  14   4      278.18      271.54      4.83 o 
  -1  14   4      500.10      527.71     11.10 o 
   0  14   4      139.66      140.02      3.73 o 
   1  14   4      239.30      232.76     15.30 o 
   2  14   4        9.59        9.77      1.30 o 
   3  14   4       34.18       37.08      1.93 o 
  -4  15   4       25.32       23.49      1.16 o 
  -3  15   4        2.30        2.01      0.40 o 
  -2  15   4       14.07       12.98      0.63 o 
  -1  15   4      224.38      228.25      5.15 o 
   0  15   4      719.51      721.71     15.26 o 
   1  15   4        5.50        3.36      0.60 o 
   2  15   4        0.55        0.21      0.71 o 
   3  15   4        9.36       11.34      1.27 o 
  -4  16   4       28.64       27.15      1.32 o 
  -3  16   4       32.11       30.26      1.30 o 
  -2  16   4      115.71      113.46      2.94 o 
  -1  16   4       47.32       47.90      1.73 o 
   0  16   4        9.21       10.92      1.09 o 
   1  16   4      134.63      140.33      3.92 o 
   2  16   4        3.42        3.68      0.93 o 
   3  16   4       50.14       56.51      2.48 o 
  -4  17   4        2.56        2.36      0.51 o 
  -3  17   4       80.76       82.94      4.88 o 
  -2  17   4      145.49      142.91      3.14 o 
  -1  17   4       61.07       59.14      1.96 o 
   0  17   4      154.20      148.94      3.97 o 
   1  17   4        1.95        4.62      0.96 o 
   2  17   4       63.73       61.66      2.45 o 
   3  17   4       34.31       34.77      2.03 o 
  -4  18   4        4.24        4.62      0.67 o 
  -3  18   4       71.54       65.74      1.71 o 
  -2  18   4        0.58        0.37      0.48 o 
  -1  18   4       17.55       17.33      1.21 o 
   0  18   4       92.13       87.18      2.75 o 
   1  18   4       78.02       77.62      2.78 o 
   2  18   4        8.58        7.04      1.13 o 
   3  18   4        7.71        9.03      1.26 o 
  -3  19   4       62.00       66.81      2.63 o 
  -2  19   4       47.90       51.77      1.71 o 
  -1  19   4       45.62       45.90      1.80 o 
   0  19   4        6.21        6.62      0.96 o 
   1  19   4       81.98       85.82      2.85 o 
   2  19   4       85.20       93.48      3.19 o 
   3  19   4        2.98        3.05      1.05 o 
  -3  20   4       28.32       28.68      1.10 o 
  -2  20   4        9.04       11.25      1.00 o 
  -1  20   4       56.88       54.67      1.89 o 
   0  20   4       27.71       27.31      1.54 o 
   1  20   4        4.38        4.83      1.04 o 
   2  20   4       15.86       18.80      1.61 o 
  -3  21   4        8.21        9.16      0.89 o 
  -2  21   4       42.19       42.53      1.55 o 
  -1  21   4       17.31       16.02      1.03 o 
   0  21   4        1.52        2.42      0.82 o 
   1  21   4       20.35       18.07      1.36 o 
   2  21   4       34.29       37.81      2.03 o 
  -3  22   4       20.34       20.31      0.93 o 
  -2  22   4       73.04       73.82      2.09 o 
  -1  22   4       58.01       65.54      2.11 o 
   0  22   4        4.26        5.72      0.74 o 
   1  22   4        9.79       13.65      1.33 o 
   2  22   4        2.43        0.95      0.84 o 
  -3  23   4        6.26        6.65      0.75 o 
  -2  23   4       12.85       14.42      0.96 o 
  -1  23   4        3.88        4.52      0.69 o 
   0  23   4       27.11       29.15      1.31 o 
   1  23   4      119.72      121.42      3.77 o 
   2  23   4        0.66        0.84      0.95 o 
  -2  24   4       34.20       34.77      1.41 o 
  -1  24   4       33.10       32.14      2.05 o 
   0  24   4        6.05        7.20      1.27 o 
   1  24   4        7.67        8.72      1.16 o 
  -2  25   4       60.29       66.50      2.05 o 
  -1  25   4       32.49       31.41      2.12 o 
   0  25   4       60.88       67.33      2.41 o 
   1  25   4       12.54       13.65      1.37 o 
  -2  26   4        8.03        7.88      1.47 o 
  -1  26   4       16.61       18.07      1.69 o 
   0  26   4        8.40        8.72      1.16 o 
   1  26   4        0.19        0.32      0.84 o 
  -1  27   4        4.43        6.20      1.26 o 
   0  27   4        1.07        1.16      0.74 o 
   1 -14   5       89.97       91.59      2.02 o 
   2 -14   5       14.16       14.92      0.92 o 
   1 -13   5        2.32        4.10      0.48 o 
   2 -13   5        9.01        9.35      0.70 o 
   3 -13   5       14.88       12.76      2.46 o 
  -1 -12   5      157.47      147.89      2.96 o 
   1 -12   5      283.16      250.83      4.89 o 
   2 -12   5       20.71       23.63      1.06 o 
   3 -12   5        7.84        8.09      0.75 o 
  -1 -11   5       15.93       16.28      0.63 o 
   1 -11   5       50.48       46.95      1.39 o 
   2 -11   5       67.79       69.43      2.01 o 
   3 -11   5       10.03        9.72      0.83 o 
  -1 -10   5       33.05       30.67      0.90 o 
   1 -10   5        6.21        7.56      0.61 o 
   2 -10   5       66.63       69.85      2.03 o 
   3 -10   5       45.65       45.22      3.56 o 
  -1  -9   5       44.70       46.01      1.28 o 
   2  -9   5      227.28      214.17      4.53 o 
   3  -9   5       14.81       13.13      1.79 o 
  -1  -8   5      587.92      584.12     10.85 o 
   2  -8   5      180.87      165.54      3.65 o 
   3  -8   5       50.94       51.21      3.15 o 
  -4  -7   5       11.44       13.44      1.36 o 
   2  -7   5       69.26       70.38      2.07 o 
   3  -7   5      243.20      235.07      9.25 o 
  -4  -6   5      122.88      123.84      4.18 o 
   2  -6   5       75.36       79.30      2.30 o 
   3  -6   5      144.52      146.32      3.36 o 
  -4  -5   5       60.87       68.80      2.87 o 
  -1  -5   5      105.64      106.40      3.11 o 
   3  -5   5       87.32       84.77      3.26 o 
  -4  -4   5       76.26       82.66      3.18 o 
  -2  -4   5       15.20       15.23      1.08 o 
  -1  -4   5       20.13       24.89      1.30 o 
   0  -4   5      451.81      451.14     10.10 o 
   3  -4   5      117.57      117.59      6.58 o 
  -4  -3   5      248.95      251.25      7.47 o 
  -2  -3   5      381.64      365.01      8.59 o 
  -1  -3   5        5.45        5.09      0.49 o 
   0  -3   5     1098.82     1089.56     23.48 o 
   1  -3   5       25.20       26.15      1.11 o 
   3  -3   5       51.82       55.83      3.31 o 
  -4  -2   5      125.05      134.24      4.61 o 
  -3  -2   5      141.09      152.20      4.30 o 
  -2  -2   5      293.65      318.16      7.53 o 
  -1  -2   5        3.56        2.42      0.41 o 
   0  -2   5       13.79       15.02      0.94 o 
   1  -2   5       24.00       20.38      0.98 o 
   3  -2   5       59.52       60.82      3.26 o 
  -4  -1   5       24.36       29.31      2.06 o 
  -3  -1   5       54.75       54.62      2.30 o 
  -2  -1   5       32.81       36.45      1.69 o 
  -1  -1   5      163.85      175.00      3.14 o 
   0  -1   5        0.05        0.11      0.35 o 
   1  -1   5       33.04       30.67      1.23 o 
   2  -1   5       97.34      100.63      3.10 o 
   3  -1   5       98.53       95.48      2.50 o 
  -5   0   5       37.09       39.18      2.45 o 
  -4   0   5      132.07      134.03      4.61 o 
  -3   0   5       64.40       58.72      2.41 o 
  -2   0   5        5.19        3.68      0.72 o 
  -1   0   5     2313.23     2268.84     34.67 o 
   0   0   5        0.30       -0.19      0.42 o 
   1   0   5     1277.40     1287.66     27.47 o 
   2   0   5      107.26      113.54      2.12 o 
   3   0   5        2.70        3.05      0.89 o 
  -5   1   5       53.41       59.56      3.00 o 
  -4   1   5       24.35       26.68      2.06 o 
  -3   1   5       54.73       48.95      2.18 o 
  -2   1   5       32.84       34.56      1.68 o 
  -1   1   5      163.88      176.70      3.17 o 
   0   1   5        0.05       -0.21      0.19 o 
   1   1   5       33.00       33.09      1.24 o 
   2   1   5       97.36       99.06      3.73 o 
   3   1   5       98.55       95.22      4.08 o 
  -5   2   5       26.53       29.62      2.23 o 
  -4   2   5      125.04      128.59      2.99 o 
  -3   2   5      141.08      151.25      4.40 o 
  -2   2   5      293.68      318.68      7.53 o 
  -1   2   5        3.55        2.51      0.74 o 
   0   2   5       13.79       14.34      0.62 o 
   1   2   5       24.00       22.58      1.10 o 
   2   2   5       45.76       46.82      1.63 o 
   3   2   5       59.52       59.87      1.86 o 
  -5   3   5       30.86       28.78      2.22 o 
  -4   3   5      248.98      252.31      5.00 o 
  -3   3   5      133.51      131.30      3.98 o 
  -2   3   5      381.57      358.18      8.37 o 
  -1   3   5        5.46        4.52      0.58 o 
   0   3   5     1098.82     1074.78     16.35 o 
   1   3   5       25.19       25.42      1.10 o 
   2   3   5      582.54      587.04     11.13 o 
   3   3   5       51.82       57.04      2.31 o 
  -5   4   5        4.77        5.57      1.26 o 
  -4   4   5       76.25       75.67      2.20 o 
  -3   4   5       53.91       48.95      2.29 o 
  -2   4   5       15.21       15.97      1.20 o 
  -1   4   5       20.14       25.42      1.30 o 
   0   4   5      451.80      454.42      7.12 o 
   1   4   5       57.97       54.72      1.85 o 
   2   4   5      467.64      469.30     15.65 o 
   3   4   5      117.56      118.59      3.66 o 
  -5   5   5        7.49        7.77      1.37 o 
  -4   5   5       60.86       62.94      1.94 o 
  -3   5   5      204.31      197.05      5.22 o 
  -2   5   5      102.54      103.04      3.25 o 
  -1   5   5      105.64      104.38      2.12 o 
   0   5   5       13.23       12.61      1.21 o 
   1   5   5       17.30       17.40      1.05 o 
   2   5   5      178.24      170.79      3.03 o 
   3   5   5       87.33       90.65      3.18 o 
  -5   6   5        5.96        5.78      1.26 o 
  -4   6   5      122.88      121.57      3.10 o 
  -3   6   5      654.38      649.87     14.74 o 
  -2   6   5       84.31       84.24      2.79 o 
  -1   6   5      389.03      372.15      8.62 o 
   0   6   5       50.71       51.80      1.25 o 
   1   6   5      422.08      425.84      6.45 o 
   2   6   5       75.35       74.43      1.76 o 
   3   6   5      144.53      153.25      4.47 o 
  -4   7   5       11.44       10.29      0.95 o 
  -3   7   5      369.24      345.78      8.41 o 
  -2   7   5       22.95       19.54      1.33 o 
  -1   7   5       53.22       47.37      1.81 o 
   0   7   5        1.97        2.52      0.34 o 
   1   7   5      227.71      214.32      3.53 o 
   2   7   5       69.26       69.45      2.10 o 
   3   7   5      243.16      244.74      6.37 o 
  -4   8   5       73.68       71.81      2.08 o 
  -3   8   5       38.20       38.55      1.92 o 
  -2   8   5       75.00       70.90      2.66 o 
  -1   8   5      587.92      578.44     13.02 o 
   0   8   5        4.25        4.83      0.68 o 
   1   8   5      131.89      121.37      3.01 o 
   2   8   5      180.86      168.06      4.53 o 
   3   8   5       50.96       55.56      2.48 o 
  -4   9   5       60.89       59.21      1.89 o 
  -3   9   5       22.33       22.48      1.56 o 
  -2   9   5      582.27      554.91     12.63 o 
  -1   9   5       44.70       44.43      1.82 o 
   0   9   5      176.35      168.53      2.97 o 
   1   9   5        9.29       17.02      0.86 o 
   2   9   5      227.31      210.08      5.37 o 
   3   9   5       14.81       14.92      1.51 o 
  -4  10   5        2.37        1.88      0.61 o 
  -3  10   5       15.71       14.29      1.31 o 
  -2  10   5      400.06      385.70      9.06 o 
  -1  10   5       33.05       30.36      0.99 o 
   0  10   5       73.16       65.73      1.46 o 
   1  10   5        6.21        7.25      0.58 o 
   2  10   5       66.62       69.11      2.66 o 
   3  10   5       45.67       48.63      2.26 o 
  -4  11   5       27.23       28.68      1.35 o 
  -3  11   5       30.19       31.30      1.77 o 
  -2  11   5       93.96       89.35      2.05 o 
  -1  11   5       15.94       17.34      0.76 o 
   0  11   5      265.25      250.52      5.66 o 
   1  11   5       50.48       47.69      1.51 o 
   2  11   5       67.80       65.86      2.53 o 
   3  11   5       10.02       12.29      1.38 o 
  -4  12   5       19.21       19.96      1.18 o 
  -3  12   5       49.95       52.20      2.33 o 
  -2  12   5      153.82      152.99      2.76 o 
  -1  12   5      157.47      149.37      3.36 o 
   0  12   5       74.94       76.26      2.45 o 
   1  12   5      283.19      249.67      5.53 o 
   2  12   5       20.70       21.85      1.51 o 
   3  12   5        7.84        9.03      1.26 o 
  -4  13   5        5.24        5.52      1.10 o 
  -3  13   5        2.05        2.06      0.56 o 
  -2  13   5       14.98       14.31      0.72 o 
  -1  13   5      236.19      224.74      5.46 o 
   0  13   5       10.43       13.44      1.09 o 
   1  13   5        2.31        3.94      0.52 o 
   2  13   5        9.01        8.72      1.15 o 
   3  13   5       14.87       14.60      1.48 o 
  -4  14   5       32.06       34.85      1.48 o 
  -3  14   5       45.18       45.98      1.69 o 
  -2  14   5       11.79       11.24      0.69 o 
  -1  14   5        9.20        9.30      0.69 o 
   0  14   5       31.00       31.41      1.58 o 
   1  14   5       89.97       90.54      3.04 o 
   2  14   5       14.16       14.08      1.37 o 
   3  14   5        1.18        1.05      0.95 o 
  -4  15   5        7.76        8.27      0.86 o 
  -3  15   5       24.72       24.83      1.31 o 
  -2  15   5        6.39        6.25      0.58 o 
  -1  15   5      115.59      108.68      2.30 o 
   0  15   5       89.93       88.65      2.87 o 
   1  15   5       26.30       25.00      1.66 o 
   2  15   5       22.11       21.32      1.57 o 
   3  15   5       15.17       14.60      1.48 o 
  -4  16   5        3.50        2.59      0.68 o 
  -3  16   5        3.61        3.22      0.71 o 
  -2  16   5        8.35        5.57      0.95 o 
  -1  16   5      307.60      308.38      7.56 o 
   0  16   5        1.83        4.20      0.84 o 
   1  16   5        3.88        5.99      0.94 o 
   2  16   5       34.74       32.56      1.76 o 
   3  16   5        3.03        3.57      1.05 o 
  -4  17   5       14.12       12.60      1.27 o 
  -3  17   5       38.90       39.51      2.21 o 
  -2  17   5       92.99       92.64      3.06 o 
  -1  17   5       44.07       44.85      1.39 o 
   0  17   5        0.12        0.32      0.72 o 
   1  17   5       36.39       38.23      1.85 o 
   2  17   5       16.05       13.76      1.31 o 
  -3  18   5       16.57       16.58      1.12 o 
  -2  18   5       17.39       18.59      1.39 o 
  -1  18   5       16.36       15.71      0.88 o 
   0  18   5        8.88        8.61      1.06 o 
   1  18   5        6.56        7.35      1.15 o 
   2  18   5       46.26       47.79      2.15 o 
  -3  19   5        2.60        2.52      0.70 o 
  -2  19   5        6.70        6.09      0.80 o 
  -1  19   5       17.23       15.13      1.17 o 
   0  19   5      201.81      195.27      4.92 o 
   1  19   5       38.38       37.92      1.90 o 
   2  19   5        7.56        9.24      1.26 o 
  -3  20   5        9.65       10.31      0.93 o 
  -2  20   5        8.02        8.19      0.83 o 
  -1  20   5       64.24       64.49      2.17 o 
   0  20   5      156.37      151.46      4.07 o 
   1  20   5       22.74       17.02      1.44 o 
   2  20   5       28.80       34.24      1.92 o 
  -3  21   5        0.05       -0.54      0.50 o 
  -2  21   5        2.36        1.99      0.64 o 
  -1  21   5       42.98       46.32      1.80 o 
   0  21   5        7.97        9.14      1.13 o 
   1  21   5       11.86       16.18      1.52 o 
   2  21   5       26.39       31.62      1.92 o 
  -3  22   5       14.63       13.22      1.03 o 
  -2  22   5        7.33        9.74      0.88 o 
  -1  22   5       22.12       21.43      1.38 o 
   0  22   5        1.48        2.84      0.89 o 
   1  22   5      102.79      107.66      3.53 o 
  -2  23   5        4.30        3.11      0.66 o 
  -1  23   5        2.04        2.31      0.98 o 
   0  23   5       73.49       67.22      2.51 o 
   1  23   5       59.42       60.29      2.49 o 
  -2  24   5        1.01        0.47      0.58 o 
  -1  24   5       19.48       19.96      1.69 o 
   0  24   5       22.66       25.63      1.60 o 
   1  24   5       16.64       23.00      1.70 o 
  -2  25   5       27.53       27.84      2.22 o 
  -1  25   5        2.98        2.94      1.05 o 
   0  25   5       24.34       26.89      1.60 o 
   1  25   5       14.03       17.86      1.59 o 
  -1  26   5        0.27       -0.32      0.84 o 
   0  26   5        0.22        1.26      0.74 o 
   1 -12   6       58.58       57.67      1.59 o 
   2 -12   6        7.97        7.67      0.78 o 
   1 -11   6       35.01       36.45      1.22 o 
   2 -11   6        8.26        9.03      0.79 o 
   3 -11   6       11.79       11.13      0.91 o 
   1 -10   6      147.20      148.52      3.20 o 
   2 -10   6       61.14       58.19      1.81 o 
   3 -10   6        8.14        8.19      0.68 o 
   2  -9   6       39.55       39.70      1.49 o 
   3  -9   6        5.52        5.67      0.62 o 
   2  -8   6        3.39        4.83      0.69 o 
   3  -8   6        1.95        2.57      0.55 o 
   2  -7   6       48.25       48.00      1.74 o 
   3  -7   6       29.83       27.15      1.76 o 
   2  -6   6       96.40       96.74      2.53 o 
   3  -6   6       11.95       11.29      0.83 o 
  -1  -5   6      599.14      590.00     13.25 o 
   3  -5   6       16.84       15.23      0.92 o 
  -2  -4   6      151.56      146.32      4.23 o 
  -1  -4   6       14.64       14.08      1.09 o 
   0  -4   6     1838.91     1796.36     38.39 o 
   3  -4   6       34.10       37.39      1.46 o 
  -2  -3   6       61.43       66.07      2.54 o 
  -1  -3   6       33.81       24.68      1.45 o 
   0  -3   6       44.86       41.07      1.82 o 
   1  -3   6      200.69      189.91      4.52 o 
   3  -3   6        1.62        1.42      0.67 o 
  -3  -2   6       59.83       65.02      2.61 o 
  -2  -2   6      255.98      254.19      6.31 o 
  -1  -2   6       55.82       46.11      1.94 o 
   0  -2   6      920.98      920.87     20.00 o 
   1  -2   6      506.07      502.08     11.08 o 
   3  -2   6        8.98       10.50      0.84 o 
  -3  -1   6       51.61       48.00      2.26 o 
  -2  -1   6       35.30       35.92      1.82 o 
  -1  -1   6      383.43      393.37      9.09 o 
   0  -1   6      297.80      286.23      6.73 o 
   1  -1   6     1202.83     1232.93     26.47 o 
   2  -1   6       88.28       83.51      2.76 o 
   3  -1   6        5.29        6.04      1.27 o 
  -3   0   6       37.01       33.72      1.80 o 
  -2   0   6        1.27        0.74      0.61 o 
  -1   0   6      251.44      246.84      5.99 o 
   0   0   6       13.74        9.66      1.08 o 
   1   0   6      530.45      524.35     11.55 o 
   2   0   6        0.58        0.00      0.71 o 
   3   0   6        0.35        0.21      0.49 o 
  -4   1   6       20.28       22.16      1.57 o 
  -3   1   6       51.61       47.79      2.26 o 
  -2   1   6       35.30       34.56      1.82 o 
  -1   1   6      383.43      376.46      8.73 o 
   0   1   6      297.73      289.46      6.56 o 
   1   1   6     1202.93     1233.46     26.47 o 
   2   1   6       88.30       88.86      2.97 o 
   3   1   6        5.29        6.41      0.90 o 
  -4   2   6       30.93       28.26      1.78 o 
  -3   2   6       59.83       63.23      2.61 o 
  -2   2   6      255.98      248.10      6.19 o 
  -1   2   6       55.82       48.21      1.95 o 
   0   2   6      921.00      918.16     14.13 o 
   1   2   6      506.09      528.87     11.76 o 
   2   2   6      198.78      183.82      4.88 o 
   3   2   6        8.98       10.50      1.17 o 
  -4   3   6        5.13        3.68      0.90 o 
  -3   3   6       26.31       24.26      1.56 o 
  -2   3   6       61.43       63.65      2.43 o 
  -1   3   6       33.81       22.37      1.33 o 
   0   3   6       44.86       44.03      4.57 o 
   1   3   6      200.70      211.76      5.08 o 
   2   3   6      139.18      126.36      3.69 o 
   3   3   6        1.62        2.63      0.96 o 
  -4   4   6        2.74        4.20      1.01 o 
  -3   4   6       18.29       19.12      1.44 o 
  -2   4   6      151.56      144.22      4.13 o 
  -1   4   6       14.63       13.76      1.09 o 
   0   4   6     1838.98     1797.26     27.24 o 
   1   4   6       34.07       34.77      1.47 o 
   2   4   6       22.81       23.32      1.63 o 
   3   4   6       34.10       37.71      2.03 o 
  -4   5   6        7.36        7.88      1.12 o 
  -3   5   6       39.70       37.18      2.02 o 
  -2   5   6       93.66       93.27      3.13 o 
  -1   5   6      599.15      586.95     13.24 o 
   0   5   6      832.64      793.00     12.27 o 
   1   5   6       41.38       42.48      1.28 o 
   2   5   6       50.31       48.95      2.19 o 
   3   5   6       16.83       17.54      1.48 o 
  -4   6   6       22.86       20.48      1.65 o 
  -3   6   6       15.40       17.65      1.43 o 
  -2   6   6       92.32       85.82      3.01 o 
  -1   6   6      134.30      136.76      3.93 o 
   0   6   6       52.29       49.66      3.62 o 
   1   6   6       72.20       68.79      3.31 o 
   2   6   6       96.42       97.00      2.57 o 
   3   6   6       11.95       10.71      1.26 o 
  -4   7   6       50.61       41.67      1.84 o 
  -3   7   6       22.69       22.58      1.54 o 
  -2   7   6       11.44       11.45      1.09 o 
  -1   7   6      414.11      390.22      9.07 o 
   0   7   6      129.71      115.59      2.47 o 
   1   7   6      327.96      302.66      5.69 o 
   2   7   6       48.21       47.03      2.94 o 
   3   7   6       29.84       26.47      1.70 o 
  -4   8   6       23.06       22.64      1.47 o 
  -3   8   6       55.86       56.20      2.45 o 
  -2   8   6       45.82       44.54      2.06 o 
  -1   8   6      653.74      634.32     14.30 o 
   0   8   6       56.15       53.37      1.43 o 
   1   8   6       32.29       29.02      1.10 o 
   2   8   6        3.40        4.34      0.55 o 
   3   8   6        1.94        1.89      0.84 o 
  -4   9   6       10.16       10.93      1.01 o 
  -3   9   6        1.16        0.95      0.71 o 
  -2   9   6      145.97      152.83      4.37 o 
  -1   9   6       20.77       27.41      1.58 o 
   0   9   6       37.82       37.03      1.47 o 
   1   9   6      253.07      228.07      3.95 o 
   2   9   6       39.54       39.37      1.26 o 
   3   9   6        5.53        6.20      1.16 o 
  -4  10   6        7.49        8.87      0.90 o 
  -3  10   6      108.14      105.14      3.45 o 
  -2  10   6      106.10      104.41      3.41 o 
  -1  10   6      149.18      144.01      4.10 o 
   0  10   6      474.91      436.78      6.96 o 
   1  10   6      147.21      145.32      2.81 o 
   2  10   6       61.15       55.67      2.31 o 
   3  10   6        8.13        6.83      1.26 o 
  -4  11   6       16.42       19.29      2.52 o 
  -3  11   6       96.24       90.44      3.12 o 
  -2  11   6      124.65      121.00      3.70 o 
  -1  11   6        0.72        1.05      0.63 o 
   0  11   6       42.15       43.32      1.47 o 
   1  11   6       35.01       38.12      1.30 o 
   2  11   6        8.26        8.18      0.79 o 
   3  11   6       11.79       11.13      1.47 o 
  -4  12   6       11.62       12.05      1.04 o 
  -3  12   6       98.01       96.21      3.29 o 
  -2  12   6        3.49        3.55      0.55 o 
  -1  12   6       30.54       34.14      1.19 o 
   0  12   6      392.45      376.23      6.13 o 
   1  12   6       58.56       53.02      2.10 o 
   2  12   6        7.97        9.57      0.84 o 
   3  12   6       44.79       44.22      2.35 o 
  -4  13   6        6.12        6.05      0.81 o 
  -3  13   6       22.49       25.42      1.70 o 
  -2  13   6        4.04        5.06      0.63 o 
  -1  13   6      364.07      354.31      5.80 o 
   0  13   6      121.06      114.05      4.52 o 
   1  13   6      178.76      155.67      4.28 o 
   2  13   6       30.88       32.67      1.84 o 
  -4  14   6        6.53        6.99      0.86 o 
  -3  14   6       46.64       44.75      2.10 o 
  -2  14   6      257.47      243.96      8.04 o 
  -1  14   6       65.61       66.09      1.68 o 
   0  14   6       12.88       10.15      1.10 o 
   1  14   6        9.10        7.56      1.16 o 
   2  14   6       18.33       17.23      1.40 o 
  -4  15   6        0.13        0.95      0.74 o 
  -3  15   6       23.91       26.05      1.76 o 
  -2  15   6       91.78       93.30      2.84 o 
  -1  15   6       86.45       88.23      2.70 o 
   0  15   6       27.80       30.63      1.17 o 
   1  15   6       37.76       34.35      1.82 o 
   2  15   6       31.13       29.10      1.71 o 
  -3  16   6        0.10       -0.60      0.50 o 
  -2  16   6      112.86      117.75      3.66 o 
  -1  16   6      112.74      108.07      3.26 o 
   0  16   6      224.82      207.78      3.78 o 
   1  16   6       12.55       11.45      1.25 o 
   2  16   6       37.03       38.86      2.03 o 
  -3  17   6       14.57       14.15      1.00 o 
  -2  17   6       70.03       70.48      2.65 o 
  -1  17   6        2.32        3.64      0.58 o 
   0  17   6       30.60       25.31      1.50 o 
   1  17   6       19.23       17.96      1.45 o 
   2  17   6        4.03        3.89      0.95 o 
  -3  18   6       15.51       16.61      1.07 o 
  -2  18   6       36.71       35.29      1.89 o 
  -1  18   6       97.95       95.22      2.10 o 
   0  18   6       16.64       18.17      1.37 o 
   1  18   6       31.95       33.40      1.84 o 
   2  18   6        1.93        1.26      0.84 o 
  -3  19   6        7.31        7.30      0.88 o 
  -2  19   6       15.44       16.07      1.32 o 
  -1  19   6       95.88       90.69      2.03 o 
   0  19   6        7.03        6.83      1.01 o 
   1  19   6       34.23       31.72      1.81 o 
   2  19   6        0.18       -0.63      0.84 o 
  -3  20   6       35.54       36.94      1.56 o 
  -2  20   6        4.22        4.20      0.87 o 
  -1  20   6       59.87       59.24      2.18 o 
   0  20   6       86.05       83.61      2.76 o 
   1  20   6       13.69       12.92      1.27 o 
  -2  21   6       15.90       16.48      1.07 o 
  -1  21   6       12.30       13.28      0.85 o 
   0  21   6       14.28       15.23      1.40 o 
   1  21   6        2.50        2.84      0.95 o 
  -2  22   6       21.00       21.13      1.25 o 
  -1  22   6        1.96        1.84      0.53 o 
   0  22   6       11.76       10.50      1.16 o 
   1  22   6        3.66        6.09      1.16 o 
  -2  23   6       58.10       59.35      3.21 o 
   0  23   6       16.56       18.91      1.48 o 
  -1  24   6        0.39        0.42      0.84 o 
   0  24   6        6.48        7.04      1.16 o 
  -1  25   6        1.29        2.10      1.05 o 
   2 -10   7       25.39       24.26      1.18 o 
   2  -9   7       15.29       17.96      1.07 o 
   2  -8   7       41.00       42.02      1.53 o 
   2  -7   7       90.69       84.35      2.36 o 
  -1  -5   7      215.12      212.60      5.38 o 
  -2  -4   7       68.04       68.17      2.62 o 
  -1  -4   7      111.69      111.76      3.45 o 
   0  -4   7      183.59      180.14      4.57 o 
  -2  -3   7       82.49       65.86      2.62 o 
  -1  -3   7       51.17       50.63      2.18 o 
   0  -3   7      198.28      194.11      4.82 o 
   3  -3   7       15.89       19.01      1.38 o 
  -3  -2   7       31.11       30.88      1.87 o 
  -2  -2   7      517.94      487.90     11.39 o 
  -1  -2   7      316.45      304.61      7.38 o 
   0  -2   7      192.97      201.46      5.04 o 
   1  -2   7       27.85       28.26      1.32 o 
   3  -2   7        5.83        7.25      1.05 o 
  -3  -1   7      130.87      134.87      4.11 o 
  -2  -1   7       23.65       20.69      1.57 o 
  -1  -1   7       91.52       89.60      3.00 o 
   0  -1   7       83.43       80.77      2.66 o 
   1  -1   7       84.19       82.77      2.49 o 
   2  -1   7       41.08       39.91      1.98 o 
   3  -1   7       11.30       13.29      0.99 o 
  -3   0   7       42.14       40.65      2.09 o 
  -2   0   7        3.36        2.10      0.85 o 
  -1   0   7        8.22        5.57      0.85 o 
   0   0   7       15.48       13.65      1.09 o 
   1   0   7       49.28       50.21      1.80 o 
   2   0   7       13.99       13.55      1.34 o 
   3   0   7        2.54        2.84      0.56 o 
  -4   1   7       12.55       13.55      1.41 o 
  -3   1   7      130.87      126.05      3.89 o 
  -2   1   7       23.65       23.11      1.57 o 
  -1   1   7       91.48       89.28      3.00 o 
   0   1   7       83.47       79.93      2.66 o 
   1   1   7       84.22       84.98      2.60 o 
   2   1   7       41.09       42.65      2.09 o 
   3   1   7       11.30       13.34      1.48 o 
  -4   2   7       25.24       27.10      1.82 o 
  -3   2   7       31.11       34.87      2.09 o 
  -2   2   7      517.94      478.76     11.16 o 
  -1   2   7      316.51      298.10      7.26 o 
   0   2   7      192.88      194.42      4.92 o 
   1   2   7       27.82       27.52      1.43 o 
   2   2   7       59.10       57.04      2.29 o 
   3   2   7        5.83        6.41      1.16 o 
  -4   3   7        0.43        0.32      0.76 o 
  -3   3   7       21.65       18.17      1.52 o 
  -1   3   7       51.18       42.96      2.06 o 
   0   3   7      198.31      194.53      4.92 o 
   1   3   7       43.98       44.33      1.79 o 
   2   3   7       19.03       18.49      1.44 o 
  -4   4   7       60.78       63.76      2.60 o 
  -3   4   7        5.40        6.83      1.05 o 
  -2   4   7       68.05       67.75      2.62 o 
  -1   4   7      111.74      107.56      3.44 o 
   0   4   7      183.58      178.98      4.66 o 
   1   4   7      116.47      117.75      3.32 o 
   2   4   7       17.16       16.18      1.44 o 
  -4   5   7        5.77        6.72      1.07 o 
  -3   5   7      130.43      133.19      4.11 o 
  -2   5   7       29.26       27.41      1.68 o 
  -1   5   7      215.01      211.23      5.47 o 
   0   5   7       74.10       74.89      2.64 o 
   1   5   7       22.94       23.67      1.68 o 
   2   5   7        5.05        5.67      1.11 o 
  -4   6   7       16.37       16.07      1.48 o 
  -3   6   7        0.34        1.58      0.82 o 
  -2   6   7      357.17      348.31      8.52 o 
  -1   6   7     1059.28      985.78     21.79 o 
   0   6   7       24.25       22.90      1.45 o 
   1   6   7       69.69       70.94      2.10 o 
   2   6   7       20.96       21.95      1.53 o 
  -4   7   7       10.04       10.29      1.26 o 
  -3   7   7       82.58       79.83      2.90 o 
  -2   7   7       34.91       35.82      2.02 o 
  -1   7   7      235.04      267.32      6.65 o 
   0   7   7       19.20       20.06      1.32 o 
   1   7   7       94.81       92.52      4.73 o 
   2   7   7       90.69       85.71      3.06 o 
  -4   8   7       10.31       11.03      1.27 o 
  -3   8   7        5.88        5.67      1.04 o 
  -2   8   7       13.03       14.08      1.43 o 
  -1   8   7        2.94        5.25      0.96 o 
   0   8   7       63.22       62.71      2.38 o 
   1   8   7       33.74       33.80      2.89 o 
   2   8   7       41.00       35.82      1.92 o 
  -4   9   7       12.56       13.44      1.48 o 
  -3   9   7      120.77      128.04      3.99 o 
  -2   9   7      414.31      400.72      9.69 o 
  -1   9   7      202.15      195.37      5.11 o 
   0   9   7       64.84       60.31      1.63 o 
   1   9   7       54.15       54.83      1.53 o 
   2   9   7       15.29       15.23      1.39 o 
  -4  10   7       41.19       41.38      2.24 o 
  -3  10   7       13.28       14.81      1.47 o 
  -2  10   7      601.98      608.38     14.09 o 
  -1  10   7       87.94       89.91      3.04 o 
   0  10   7        7.74        6.33      0.63 o 
   1  10   7       46.06       49.32      1.89 o 
   2  10   7       25.39       24.16      1.59 o 
  -4  11   7        0.00        0.61      0.68 o 
  -3  11   7        1.03        1.26      0.79 o 
  -2  11   7       14.70       15.86      1.52 o 
  -1  11   7       30.03       30.73      1.13 o 
   0  11   7       20.64       17.06      0.92 o 
   1  11   7        8.91       10.18      1.21 o 
   2  11   7       10.76       10.92      1.37 o 
  -4  12   7       48.46       51.99      2.99 o 
  -3  12   7       22.73       22.69      1.65 o 
  -2  12   7      173.38      174.18      3.20 o 
  -1  12   7       18.87       19.21      0.96 o 
   0  12   7      111.87      104.86      2.27 o 
   1  12   7       29.83       32.35      1.18 o 
   2  12   7       11.27       10.92      1.37 o 
  -3  13   7      309.60      326.46      8.43 o 
  -2  13   7       10.97       11.65      0.85 o 
  -1  13   7       38.29       40.94      1.31 o 
   0  13   7       63.07       67.27      2.15 o 
   1  13   7        3.99        3.62      0.59 o 
   2  13   7       12.20       14.29      1.48 o 
  -3  14   7       71.39       70.69      2.82 o 
  -2  14   7       12.69       12.31      0.88 o 
  -1  14   7       44.98       43.92      1.42 o 
   0  14   7       13.90       15.09      0.89 o 
   1  14   7       31.98       28.91      2.26 o 
   2  14   7       10.71        9.77      1.26 o 
  -3  15   7       51.40       54.20      2.48 o 
  -2  15   7       21.51       22.17      1.02 o 
  -1  15   7      172.05      167.69      3.19 o 
   0  15   7       26.85       27.18      2.15 o 
   1  15   7       61.65       59.47      2.94 o 
   2  15   7       41.90       40.33      2.24 o 
  -3  16   7        0.98        1.37      0.84 o 
  -2  16   7       45.53       49.68      2.27 o 
  -1  16   7       41.35       42.59      1.37 o 
   0  16   7       39.67       43.34      1.40 o 
   1  16   7       43.79       42.77      1.47 o 
  -3  17   7        1.06        1.79      0.84 o 
  -2  17   7       13.45       16.49      1.41 o 
  -1  17   7       34.07       31.51      1.17 o 
   0  17   7        9.54       10.07      0.82 o 
   1  17   7       25.87       24.99      1.09 o 
  -2  18   7      234.21      228.14      6.21 o 
  -1  18   7       64.82       69.66      1.80 o 
   0  18   7       64.19       66.49      1.77 o 
   1  18   7       41.73       42.93      2.47 o 
  -2  19   7       18.06       22.37      1.70 o 
  -1  19   7       72.94       77.94      2.64 o 
   0  19   7       43.24       42.12      1.94 o 
   1  19   7       19.62       19.81      1.08 o 
  -1  20   7        7.47        8.77      0.78 o 
   0  20   7       18.92       19.00      1.05 o 
   1  20   7        0.42       -0.07      0.55 o 
  -1  21   7       92.38       90.23      2.88 o 
   0  21   7       42.75       46.53      2.15 o 
   0  22   7       62.03       63.02      2.50 o 
   2  -7   8       34.74       36.55      1.52 o 
  -2  -4   8       36.30       34.14      1.86 o 
  -1  -4   8       46.58       46.43      2.12 o 
   0  -4   8       34.17       31.83      1.64 o 
  -2  -3   8        1.71        2.00      0.71 o 
  -1  -3   8       66.28       67.64      2.57 o 
   0  -3   8       95.21       96.74      2.97 o 
  -3  -2   8       28.39       28.89      1.79 o 
  -2  -2   8       16.25       15.34      1.29 o 
  -1  -2   8      112.30      106.72      3.33 o 
   0  -2   8       95.31       98.11      2.98 o 
   2  -2   8       37.19       43.91      2.04 o 
  -3  -1   8        3.04        1.47      0.80 o 
  -2  -1   8       65.39       61.55      2.54 o 
  -1  -1   8      129.98      128.25      3.74 o 
   0  -1   8       24.05       21.43      1.53 o 
   2  -1   8        0.39        0.84      0.74 o 
  -3   0   8       33.96       32.46      1.90 o 
  -2   0   8       40.94       41.28      2.10 o 
  -1   0   8       60.90       63.44      2.47 o 
   0   0   8      205.09      201.36      5.14 o 
   2   0   8       63.49       61.97      2.49 o 
  -3   1   8        3.05        1.05      0.68 o 
  -2   1   8       65.38       63.13      2.54 o 
  -1   1   8      129.96      132.45      3.84 o 
   0   1   8       24.05       20.48      1.41 o 
   2   1   8        0.39        0.63      0.74 o 
  -4   2   8        3.82        4.62      1.05 o 
  -3   2   8       28.41       28.15      1.79 o 
  -2   2   8       16.27       14.92      1.29 o 
  -1   2   8      112.27      105.98      3.33 o 
   0   2   8       95.31      101.15      3.18 o 
   2   2   8       37.19       41.49      2.04 o 
  -3   3   8       62.93       60.71      2.62 o 
  -2   3   8        1.72        2.00      0.83 o 
  -1   3   8       66.28       64.60      2.46 o 
   0   3   8       95.22       96.84      3.07 o 
   1   3   8       68.25       69.75      2.32 o 
   2   3   8        1.08        0.95      0.84 o 
  -3   4   8        7.54        6.93      1.12 o 
  -2   4   8       36.30       32.77      1.86 o 
  -1   4   8       46.58       49.58      2.23 o 
   0   4   8       34.17       36.76      1.87 o 
   1   4   8        5.57        4.62      0.79 o 
   2   4   8        0.44        0.84      0.84 o 
  -3   5   8       49.76       51.68      2.39 o 
  -2   5   8       15.81       12.50      1.28 o 
  -1   5   8       38.68       44.75      2.11 o 
   0   5   8       79.28       78.88      2.74 o 
   1   5   8       34.10       35.66      1.84 o 
   2   5   8       36.28       38.34      2.03 o 
  -3   6   8        5.70        8.72      1.22 o 
  -2   6   8        9.48        7.88      1.16 o 
  -1   6   8       34.41       37.60      1.99 o 
   0   6   8      109.16      112.60      3.35 o 
   1   6   8        5.45        6.80      0.67 o 
   2   6   8       79.24       86.66      3.17 o 
  -3   7   8       18.07       17.33      1.54 o 
  -2   7   8       98.47       87.29      3.11 o 
  -1   7   8       87.82       82.14      2.85 o 
   0   7   8       23.70       23.32      1.50 o 
   1   7   8       19.71       20.62      1.31 o 
   2   7   8       34.75       30.99      1.92 o 
  -3   8   8       27.94       30.67      1.84 o 
  -2   8   8       92.28       96.95      3.30 o 
  -1   8   8       40.89       43.17      2.08 o 
   0   8   8      113.46      124.68      3.68 o 
   1   8   8       31.52       33.07      2.52 o 
   2   8   8       48.72       45.90      2.36 o 
  -3   9   8        5.66        3.47      0.98 o 
  -2   9   8        4.64        5.78      1.03 o 
  -1   9   8       42.29       39.60      2.06 o 
   0   9   8        8.72        8.93      0.73 o 
   1   9   8      155.74      163.00      7.25 o 
   2   9   8        2.76        2.63      0.95 o 
  -3  10   8      182.28      169.95      5.12 o 
  -2  10   8       23.49       25.42      1.69 o 
  -1  10   8      143.15      128.88      3.90 o 
   0  10   8       73.77       64.94      1.72 o 
   1  10   8       52.40       57.20      4.57 o 
  -3  11   8       20.68       24.37      1.80 o 
  -2  11   8       68.11       67.33      2.61 o 
  -1  11   8      142.50      138.32      8.30 o 
   0  11   8       97.39       91.30      2.36 o 
   1  11   8       52.24       54.53      5.36 o 
  -3  12   8        0.17        0.53      0.84 o 
  -2  12   8        5.51        5.09      1.00 o 
  -1  12   8       12.15       15.02      1.26 o 
   0  12   8       78.92       83.13      2.47 o 
   1  12   8        5.81        5.30      0.66 o 
  -2  13   8       47.96       55.65      1.68 o 
  -1  13   8       36.39       35.14      1.24 o 
   0  13   8      101.77       90.96      4.88 o 
   1  13   8       21.47       19.36      1.68 o 
  -2  14   8       61.32       68.34      1.79 o 
  -1  14   8       94.35       92.73      2.14 o 
   0  14   8      103.17       93.12      6.20 o 
   1  14   8       12.78       14.59      0.93 o 
  -2  15   8        6.87        8.82      1.17 o 
  -1  15   8       49.34       47.61      1.45 o 
   0  15   8        8.67        6.83      0.76 o 
   1  15   8        9.81        8.66      0.81 o 
  -2  16   8       17.21       18.59      1.59 o 
  -1  16   8       30.98       32.05      2.36 o 
   0  16   8       28.86       29.18      1.47 o 
   1  16   8        8.94       12.85      0.96 o 
  -1  17   8       36.82       41.85      1.39 o 
   0  17   8       17.21       18.79      1.16 o 
  -1  18   8        2.58        3.99      0.84 o 
   0  18   8        2.74        2.68      0.63 o 
  -1  19   8       11.32       10.61      1.16 o 
   0  19   8       17.92       16.18      1.48 o 
  -1  20   8       12.83       13.55      1.27 o 
  -1  -4   9       42.06       37.50      1.89 o 
  -2  -3   9       55.61       56.30      2.38 o 
  -1  -3   9      177.04      181.72      4.97 o 
   0  -3   9       26.71       28.89      1.54 o 
  -3  -2   9       64.67       61.97      2.70 o 
  -2  -2   9       15.30       12.29      1.34 o 
  -1  -2   9       44.25       43.49      2.01 o 
   0  -2   9       81.17       90.12      2.88 o 
  -3  -1   9       19.23       18.80      1.59 o 
  -2  -1   9       52.19       52.52      2.40 o 
  -1  -1   9        4.58        5.36      0.91 o 
   0  -1   9        4.16        2.31      0.78 o 
  -3   0   9       49.18       54.41      2.48 o 
  -2   0   9      211.01      209.55      5.75 o 
  -1   0   9       12.11       11.03      1.25 o 
   0   0   9      211.16      223.00      5.80 o 
  -3   1   9       19.22       17.33      1.48 o 
  -2   1   9       52.20       54.62      2.40 o 
  -1   1   9        4.57        3.99      0.91 o 
   0   1   9        4.17        2.84      0.89 o 
  -3   2   9       64.66       59.45      2.59 o 
  -2   2   9       15.30       13.76      1.34 o 
  -1   2   9       44.23       43.07      2.01 o 
   0   2   9       81.18       88.44      2.87 o 
  -3   3   9       61.85       63.65      2.70 o 
  -2   3   9       55.60       54.83      2.39 o 
  -1   3   9      177.07      170.37      4.83 o 
   0   3   9       26.71       28.57      1.65 o 
  -3   4   9       13.29       15.55      1.48 o 
  -2   4   9        5.30        5.36      1.00 o 
  -1   4   9       42.06       42.65      2.10 o 
   0   4   9        0.97        1.16      0.78 o 
   1   4   9       30.83       29.52      1.71 o 
  -3   5   9       28.02       28.05      1.91 o 
  -2   5   9       56.72       52.62      2.37 o 
  -1   5   9       26.73       27.10      1.67 o 
   0   5   9       21.74       23.74      1.53 o 
   1   5   9       15.21       14.08      1.37 o 
  -3   6   9       52.24       46.95      2.36 o 
  -2   6   9       94.50       89.60      3.18 o 
  -1   6   9       23.99       24.89      1.66 o 
   0   6   9      224.38      239.28      6.25 o 
   1   6   9      184.05      189.49      5.29 o 
  -2   7   9       11.59        8.30      1.09 o 
  -1   7   9        1.52        0.74      0.78 o 
   0   7   9       40.29       43.70      2.04 o 
   1   7   9        6.93       10.19      1.26 o 
  -2   8   9       61.87       63.34      2.60 o 
  -1   8   9       19.17       18.80      1.42 o 
   0   8   9       25.32       25.33      1.94 o 
   1   8   9        4.49        6.09      1.16 o 
  -2   9   9       37.60       35.92      2.03 o 
  -1   9   9       65.69       60.29      2.49 o 
   0   9   9       50.30       56.97      2.99 o 
   1   9   9       66.74       55.88      2.48 o 
  -2  10   9        3.65        3.57      0.85 o 
  -1  10   9        1.43        2.21      0.76 o 
   0  10   9      108.62      120.27      9.93 o 
   1  10   9       67.88       68.38      2.71 o 
  -2  11   9       54.98       52.41      2.47 o 
  -1  11   9       45.92       47.56      2.31 o 
   0  11   9       29.93       36.99      3.20 o 
  -2  12   9       36.45       36.61      1.31 o 
  -1  12   9       30.09       29.46      2.36 o 
   0  12   9       41.04       41.31      1.48 o 
  -2  13   9        0.57        1.47      0.74 o 
  -1  13   9       61.45       73.17      4.31 o 
   0  13   9        8.29        9.73      1.00 o 
  -1  14   9       53.93       57.66      1.71 o 
   0  14   9      108.73      116.86      4.15 o 
  -1  15   9       53.50       56.62      2.28 o 
   0  15   9       21.54       22.69      2.78 o 
  -1  16   9        2.48        2.21      0.84 o 
  -2  -3  10       16.82       18.80      1.59 o 
  -1  -3  10       31.43       30.88      1.92 o 
  -2  -2  10       51.87       54.30      2.48 o 
  -1  -2  10      226.67      258.81      6.81 o 
  -2  -1  10       87.36       89.39      3.28 o 
  -1  -1  10        8.59        8.72      1.26 o 
  -2   0  10       66.15       67.43      2.81 o 
  -1   0  10        0.74        1.26      0.84 o 
  -2   1  10       87.36       92.43      3.38 o 
  -1   1  10        8.60        9.03      1.16 o 
  -2   2  10       51.88       53.78      2.48 o 
  -1   2  10      226.68      248.20      6.58 o 
  -2   3  10       16.83       19.22      1.69 o 
  -1   3  10       31.43       32.35      1.92 o 
  -2   4  10        5.93        5.46      1.16 o 
  -1   4  10      147.60      149.47      4.56 o 
   0   4  10        2.06        2.42      0.74 o 
  -2   5  10       40.14       41.81      2.25 o 
  -1   5  10       25.31       27.62      1.81 o 
   0   5  10       64.53       74.47      2.73 o 
  -1   6  10       13.68       15.76      1.48 o 
   0   6  10       10.41        9.03      1.05 o 
  -1   7  10       15.56       14.50      1.48 o 
   0   7  10       20.97       19.36      1.79 o 
  -1   8  10        3.64        4.83      0.95 o 
   0   8  10        1.24        1.48      0.58 o 
  -1   9  10       91.35      106.40      3.73 o 
  -1  10  10       93.82      101.78      3.21 o 
                                                 
